# Supplementary material for: IL2RA Methylation and Gene Expression in Relation to the Multiple Sclerosis-Associated Gene Variant rs2104286 and Soluble IL-2Rα in CD8+ T Cells
Source: Front Immunol. 2021 Jul 27;12:676141. doi: 10.3389/fimmu.2021.676141 (PMC8353370; doi:10.3389/fimmu.2021.676141)
Supplement: Supplementary file 3 [file DataSheet_1.xlsx]

## Sheet: Data sheet 1
Data sheet 1. Published version of the Nanostring Data
										ID#	14B	17C	20C	22C	24C	26D	27D	29D	31D	33E	34E	36E	38E	40E	42F	46F	49G	52G	55G	58H	61H	64H	67I	70I	73J	76J	79J	82K	84K	12B	3A	6A	9B	87K	88K	89L	90L	92L
										Genotype SNP rs2104286	CC	TT	CC	TT	TT	TT	CC	CC	CC	CC	CC	TT	TT	TT	TT	CC	TT	TT	CC	CC	TT	CC	TT	CC	TT	TT	CC	TT	TT	TT	TT	CC	TT	CC	CC	CC	CC	CC
Probe Name	Accession #	NS Probe ID	Class Name	Analyte Type	% Samples above Threshold	Positive Flag	Min Count	Max Count	%CV	Genotype SNP rs11256593	CC	TT	CC	TT	TT	TT	CC	CC	CC	CC	CC	TT	TT	TT	TT	CC	TT	TT	CC	CC	TT	CC	TT	CC	TT	TT	CC	TT	TT	TT	TT	CC	TT	CC	CC	CC	CC	CC
ABCB1	NM_000927.3	NM_000927.3:3910	Endogenous	mRNA	100,00	FALSE	208,59	664,00	28,11		663,99	536,96	664,00	479,13	632,23	352,17	507,09	498,56	539,60	569,50	525,16	257,53	208,59	368,81	352,03	418,81	520,29	313,03	367,31	337,26	377,59	223,23	352,42	478,57	414,28	267,28	213,91	326,04	535,54	529,12	516,61	483,85	281,19	454,19	427,75	455,57	522,79	475,91
ABCF1	NM_001090.2	NM_001090.2:850	Housekeeping	mRNA	100,00	FALSE	332,56	766,32	21,79		554,39	730,15	766,32	646,35	543,86	411,38	557,65	389,02	518,79	448,66	468,28	406,71	367,96	406,34	526,54	409,07	418,22	332,56	389,62	523,24	470,21	367,07	488,54	466,27	486,07	389,41	393,73	376,29	697,10	419,24	434,01	540,78	394,92	475,91	414,29	387,30	498,19	397,49
ABL1	NM_005157.3	NM_005157.3:3200	Endogenous	mRNA	100,00	FALSE	95,83	204,64	19,01		137,64	197,45	204,64	145,38	126,06	112,19	164,35	119,03	142,51	135,20	140,18	105,84	110,13	134,25	139,91	131,49	184,22	98,92	156,14	163,67	148,19	117,90	151,61	143,12	140,59	103,69	101,69	95,83	179,51	136,16	103,60	170,77	151,65	140,70	128,15	134,06	149,37	135,86
ADA	NM_000022.2	NM_000022.2:1300	Endogenous	mRNA	100,00	FALSE	125,04	428,88	30,09		288,03	332,40	428,88	376,76	337,88	278,93	314,65	171,65	248,19	175,88	295,59	180,85	164,44	246,84	293,36	197,72	333,58	164,00	181,42	236,82	269,30	227,16	245,28	304,14	192,93	190,48	274,06	125,04	263,28	365,49	228,21	221,37	154,81	198,64	152,14	201,10	174,85	156,05
ADORA2A	NM_000675.3	NM_000675.3:1095	Endogenous	mRNA	100,00	FALSE	137,03	358,67	23,94		251,07	227,28	261,25	279,15	170,89	137,13	219,13	219,09	358,67	185,45	289,50	208,36	137,03	259,83	228,67	192,85	278,82	175,72	185,89	200,87	143,91	162,71	190,02	262,77	285,66	202,77	168,65	137,90	302,18	157,66	215,61	230,86	186,40	262,79	200,12	196,13	234,60	181,67
AGK	NM_018238.3	NM_018238.3:816	Housekeeping	mRNA	100,00	FALSE	224,02	457,94	17,59		344,10	393,49	407,11	386,31	435,35	388,01	456,52	393,33	457,94	332,61	384,98	286,70	274,57	294,47	452,08	315,57	363,46	266,18	272,14	350,90	306,35	224,02	344,33	299,67	314,08	270,36	321,80	300,33	418,86	381,02	393,41	368,42	363,33	323,83	273,27	270,61	280,28	335,39
AKT3	NM_181690.1	NM_181690.1:755	Endogenous	mRNA	100,00	FALSE	613,88	1663,46	27,05		1363,67	1581,05	1526,11	1580,05	1556,86	947,42	1472,10	1502,59	1561,17	1331,63	1360,14	1008,44	781,09	857,44	858,27	853,20	1082,90	656,01	919,02	1443,26	1119,95	613,88	1162,38	1174,07	1160,58	973,13	660,97	886,98	1663,46	816,98	1418,24	1535,36	890,95	1099,77	843,80	826,73	1302,14	1297,29
ALAS1	NM_000688.4	NM_000688.4:1615	Housekeeping	mRNA	100,00	FALSE	123,22	341,07	22,43		193,72	218,76	219,88	259,36	198,83	158,94	219,13	176,83	252,99	184,25	205,19	187,52	143,63	188,38	249,73	214,27	278,82	150,99	270,65	228,14	198,06	166,64	197,44	243,76	252,76	134,41	172,37	150,75	341,07	266,35	219,81	200,81	123,22	237,96	168,53	140,27	216,14	212,72
ALCAM	NM_001627.3	NM_001627.3:789	Endogenous	mRNA	100,00	FALSE	31,04	140,62	33,98		67,55	52,56	56,60	66,21	44,83	59,21	88,49	93,16	100,88	50,25	60,95	55,84	41,11	31,04	70,71	55,52	97,09	41,00	80,30	88,03	42,75	36,94	48,52	74,92	62,82	56,84	41,54	47,91	140,62	82,41	84,00	105,94	75,83	75,53	63,20	48,41	69,41	78,41
AMICA1	NM_153206.2	NM_153206.2:620	Endogenous	mRNA	100,00	FALSE	330,35	2137,26	39,75		2137,26	1159,15	2035,54	1876,95	697,86	330,35	1175,71	820,30	1439,48	918,86	1007,66	1088,45	675,52	1263,06	774,77	865,86	1461,30	806,34	675,14	1433,34	485,88	722,36	694,73	1326,14	1229,38	724,28	432,17	700,00	1283,50	1121,55	1153,63	1600,19	761,41	1454,64	992,43	1005,49	1691,37	1014,70
AMMECR1L	NM_001199140.1	NM_001199140.1:3564	Housekeeping	mRNA	100,00	FALSE	109,85	238,65	17,78		207,74	238,65	198,11	225,92	202,73	176,08	226,15	168,20	164,92	183,05	173,70	160,02	136,53	193,43	168,49	155,84	161,81	141,22	200,76	162,43	175,26	122,62	177,89	145,36	209,38	148,24	118,43	109,85	209,43	164,83	180,60	224,53	157,97	159,33	151,56	148,96	200,33	177,79
ANP32B	NM_006401.2	NM_006401.2:660	Endogenous	mRNA	100,00	FALSE	1071,90	4539,14	30,48		3447,40	2659,23	4539,14	2786,76	1575,05	1326,08	1852,76	1647,50	1850,98	1648,68	2274,35	1937,70	1071,90	2005,01	2195,69	1967,43	1984,08	1735,68	1588,21	2401,72	1638,60	1472,22	1792,42	2041,77	2561,96	2015,39	1304,57	1606,84	2611,88	2700,57	2598,47	2601,10	1702,91	2258,52	2042,79	2441,72	3043,59	2263,08
ANXA1	NM_000700.1	NM_000700.1:515	Endogenous	mRNA	100,00	FALSE	2570,14	10899,28	32,68		3740,53	9300,20	4341,03	6473,78	8608,19	6929,59	8005,22	7167,05	8097,25	6112,56	5281,09	5538,91	5690,93	2570,14	4146,16	3595,91	5267,64	2991,08	4984,72	8275,19	6538,72	3963,13	6530,22	6294,14	4582,52	4974,71	5179,21	5234,21	10899,28	5702,13	5623,95	6949,45	4871,78	4659,81	3685,91	3351,62	3800,97	8014,33
APP	NM_000484.3	NM_000484.3:1725	Endogenous	mRNA	100,00	FALSE	60,40	388,94	38,44		296,95	173,30	343,97	245,71	83,82	63,89	195,25	248,42	209,76	104,09	309,82	196,69	60,40	210,75	141,41	187,98	243,96	142,53	223,06	261,62	118,26	174,50	147,57	265,00	257,24	185,87	126,49	141,40	388,94	142,14	240,81	328,89	243,27	308,31	148,05	268,13	311,04	171,57
ATF1	NM_005171.2	NM_005171.2:710	Endogenous	mRNA	100,00	FALSE	227,95	570,39	21,27		463,90	511,39	570,39	501,66	393,11	274,25	407,35	336,40	387,49	340,98	393,11	290,86	282,69	319,01	370,09	362,32	351,01	279,19	379,21	487,29	320,60	227,95	347,03	368,99	426,25	321,05	260,42	317,86	472,71	341,60	487,21	472,78	262,23	380,73	317,16	379,85	394,51	392,84
ATF2	NM_001256090.1	NM_001256090.1:336	Endogenous	mRNA	100,00	FALSE	449,61	835,78	15,88		493,21	724,47	668,35	687,99	522,42	579,67	835,78	581,37	662,90	536,00	652,14	532,56	470,99	498,01	643,14	556,14	729,40	500,47	554,68	607,56	616,97	449,61	638,80	512,12	744,81	490,02	504,09	449,92	738,98	525,54	611,82	740,01	575,01	583,51	582,23	544,95	527,18	566,74
ATG10	NM_001131028.1	NM_001131028.1:985	Endogenous	mRNA	97,37	FALSE	20,00	126,27	35,02		95,58	65,34	126,27	60,06	50,68	46,75	78,66	66,42	59,24	65,80	63,99	50,01	36,54	57,02	32,34	55,52	62,24	50,11	59,48	64,48	54,14	36,94	30,32	38,02	107,68	44,55	40,30	56,09	83,77	91,97	65,80	75,90	20,00	64,14	53,25	70,76	86,11	66,77
ATG12	NM_004707.2	NM_004707.2:25	Endogenous	mRNA	50,00	FALSE	20,00	35,49	20,48		31,86	32,67	20,00	35,49	27,94	20,00	28,09	20,00	20,00	20,00	25,39	20,00	20,00	20,00	21,06	21,43	20,00	20,00	20,00	20,00	28,50	20,00	20,89	24,60	20,00	33,79	20,46	30,38	20,00	26,28	29,40	20,00	20,00	20,00	25,16	29,79	24,60	20,00
ATG16L1	NM_198890.2	NM_198890.2:1975	Endogenous	mRNA	100,00	FALSE	169,45	452,83	26,42		364,49	424,74	452,83	394,50	282,00	238,41	407,35	313,11	252,99	241,68	233,63	210,86	200,47	259,83	226,41	250,31	336,07	180,27	226,04	254,18	176,68	185,50	258,08	242,64	221,35	170,51	210,19	169,45	284,22	240,08	284,21	338,38	300,14	250,37	222,95	274,34	308,40	281,82
ATG5	NM_004849.2	NM_004849.2:1104	Endogenous	mRNA	100,00	FALSE	241,31	472,41	15,86		345,38	419,06	428,88	414,98	337,23	300,74	435,45	343,30	360,27	344,57	364,67	298,36	266,96	288,70	337,74	317,52	368,44	248,61	327,16	472,41	302,07	241,31	336,92	332,09	394,84	341,79	293,28	323,71	454,76	335,63	355,61	404,79	315,94	295,89	290,82	297,92	355,85	345,48
ATG7	NM_001136031.2	NM_001136031.2:810	Endogenous	mRNA	100,00	FALSE	109,99	320,27	28,63		131,27	269,90	226,41	282,57	142,95	174,53	320,27	246,69	156,92	173,48	166,59	200,85	156,83	127,75	145,18	156,81	204,13	109,99	142,76	171,11	175,26	113,97	188,00	164,37	177,98	128,27	119,67	135,56	272,26	133,77	144,20	192,91	151,65	142,77	166,19	146,48	141,46	156,82
ATM	NM_000051.3	NM_000051.3:30	Endogenous	mRNA	73,68	FALSE	20,00	74,45	37,71		20,00	28,41	47,90	22,52	25,99	20,00	74,45	30,19	20,00	32,30	30,47	35,00	26,90	44,75	36,11	37,98	20,00	24,08	20,00	31,00	31,35	29,08	25,61	20,00	47,86	23,81	20,00	33,89	20,00	20,00	35,00	55,34	20,00	28,97	36,86	43,45	44,81	30,28
BATF	NM_006399.3	NM_006399.3:293	Endogenous	mRNA	100,00	FALSE	104,50	376,17	29,36		107,05	262,80	104,50	137,87	285,25	197,90	353,98	186,31	283,41	257,23	222,46	180,02	239,55	209,31	315,93	253,23	224,05	181,57	221,58	234,34	376,17	195,72	286,38	233,70	170,50	202,00	244,30	199,83	266,27	212,61	196,01	156,54	186,40	148,98	163,84	139,03	114,22	174,68
BAX	NM_138761.3	NM_138761.3:342	Endogenous	mRNA	100,00	FALSE	532,40	1188,98	20,51		1024,66	1188,98	1169,07	1059,97	942,17	766,66	1019,79	734,91	946,31	741,79	791,30	603,40	532,40	691,43	787,56	647,69	891,22	639,74	701,91	804,70	793,65	627,25	706,19	650,77	668,53	641,33	697,55	604,17	897,55	873,12	813,42	808,00	625,56	669,38	617,93	719,98	857,55	694,06
BCL10	NM_003921.2	NM_003921.2:1250	Endogenous	mRNA	100,00	FALSE	319,03	737,81	19,45		470,27	691,80	618,28	737,81	569,85	472,15	564,68	448,53	584,44	429,52	549,54	459,21	386,23	407,07	516,77	474,32	522,78	370,31	455,05	539,36	461,66	378,86	521,56	404,77	542,90	356,38	426,59	319,03	652,22	427,60	515,21	523,38	338,05	541,09	438,87	422,06	439,32	472,02
BCL2	NM_000657.2	NM_000657.2:947	Endogenous	mRNA	100,00	FALSE	416,05	1448,85	30,37		602,82	811,12	1125,53	902,98	439,90	716,80	1435,57	989,36	834,22	681,96	708,01	955,93	496,36	754,95	648,40	778,20	1448,85	626,72	700,42	707,99	501,55	619,39	609,83	819,61	967,65	659,76	416,05	521,20	1160,83	541,07	855,42	1049,93	751,93	781,12	769,48	916,11	863,70	637,39
BCL2L1	NM_001191.2	NM_001191.2:260	Endogenous	mRNA	100,00	FALSE	404,90	1112,27	26,50		541,64	1112,27	611,75	820,40	959,71	892,88	1102,67	720,24	795,79	746,57	636,90	510,05	628,32	404,90	664,95	605,81	799,11	454,26	562,12	730,31	931,86	501,48	787,05	617,23	565,34	513,06	626,86	579,63	876,61	543,46	637,02	615,09	549,73	516,26	536,59	506,47	440,20	527,15
BCL6	NM_001706.2	NM_001706.2:675	Endogenous	mRNA	100,00	FALSE	32,54	152,58	32,61		50,98	92,33	82,73	124,22	87,72	85,70	91,30	125,07	116,89	89,73	68,06	84,18	73,59	68,57	72,96	59,41	77,17	32,54	71,38	59,52	71,24	46,38	73,45	64,85	65,81	44,55	61,38	58,43	152,58	56,14	88,20	72,74	66,35	55,87	34,52	70,76	65,90	83,07
BIRC5	NM_001168.2	NM_001168.2:1215	Endogenous	mRNA	73,68	FALSE	20,00	309,35	114,39		20,00	29,83	20,00	21,16	20,14	32,72	37,93	20,00	20,00	20,00	29,46	28,34	20,00	21,65	130,88	37,98	64,73	48,81	40,15	78,11	37,05	33,80	25,61	45,84	44,87	20,00	37,20	33,89	20,00	309,35	20,00	50,60	20,00	46,56	32,77	43,45	30,75	34,16
BLK	NM_001715.2	NM_001715.2:990	Endogenous	mRNA	71,05	FALSE	20,00	119,64	62,70		80,29	34,09	20,00	33,44	79,92	20,00	20,00	32,78	110,48	119,64	36,57	20,00	20,00	40,42	48,14	30,19	69,70	20,00	35,69	48,36	71,24	22,79	31,67	99,52	20,00	20,00	20,00	26,88	20,00	35,83	28,00	31,62	63,19	61,04	20,00	31,03	47,45	68,32
BMI1	NM_005180.5	NM_005180.5:1145	Endogenous	mRNA	100,00	FALSE	247,30	509,90	17,61		355,57	448,89	361,39	356,28	388,56	306,98	509,90	377,80	331,45	396,02	407,33	300,03	266,96	307,46	324,95	327,25	472,99	247,30	408,95	430,25	344,82	253,89	309,29	319,79	369,41	335,64	293,90	306,18	487,67	305,77	420,01	414,28	388,60	368,32	294,92	305,37	376,06	385,85
BST1	NM_004334.2	NM_004334.2:710	Endogenous	mRNA	73,68	FALSE	20,00	341,07	99,46		20,00	46,88	20,00	90,78	35,09	32,72	20,00	95,74	41,63	29,91	79,23	25,00	20,00	51,97	48,89	40,91	20,00	20,00	71,38	62,00	31,35	26,72	82,21	88,33	43,37	20,00	52,70	66,61	341,07	20,00	28,00	20,00	129,53	66,21	20,00	62,07	72,05	51,24
BST2	NM_004335.2	NM_004335.2:560	Endogenous	mRNA	100,00	FALSE	370,11	733,00	16,38		446,06	527,02	487,66	467,53	400,26	506,44	622,27	504,60	637,28	472,59	525,16	470,88	382,68	453,98	626,59	492,83	662,19	405,45	508,58	534,40	614,12	451,96	468,32	370,11	457,65	463,14	407,99	440,57	733,00	456,27	439,61	548,68	420,20	497,64	429,51	467,99	474,46	477,46
BTK	NM_000061.1	NM_000061.1:570	Endogenous	mRNA	84,21	FALSE	20,00	229,03	71,31		20,00	52,56	67,49	116,03	25,99	20,00	40,74	44,85	44,83	57,43	47,74	78,34	75,62	40,42	37,61	60,39	196,67	20,00	98,15	80,59	38,47	80,96	60,65	50,32	86,74	20,00	60,76	47,91	92,75	144,52	20,00	39,53	85,30	64,14	20,00	54,62	20,21	229,03
BTLA	NM_181780.2	NM_181780.2:305	Endogenous	mRNA	100,00	FALSE	202,33	775,03	28,35		522,53	549,74	775,03	645,67	387,26	313,21	382,07	449,40	448,33	273,98	398,19	380,04	215,70	494,40	389,64	496,73	435,65	397,64	380,69	458,77	202,33	325,41	447,43	341,04	611,70	394,01	274,06	329,55	490,66	385,80	548,81	656,21	287,50	490,40	409,61	433,23	410,32	336,94
C1QBP	NM_001212.3	NM_001212.3:745	Endogenous	mRNA	100,00	FALSE	634,41	1883,15	23,40		1547,19	1215,97	1883,15	1325,47	773,88	726,15	1064,74	869,47	1088,81	988,25	1198,63	1047,61	634,41	1151,91	1156,89	1049,94	1633,07	980,76	957,68	1211,40	948,96	998,25	1115,21	1252,34	1399,88	1122,13	773,19	1009,68	1247,60	1655,46	1348,23	1432,58	960,45	1265,31	1104,19	1333,20	1628,99	1160,65
C1R	NM_001733.4	NM_001733.4:760	Endogenous	mRNA	63,16	FALSE	20,00	63,19	35,04		45,88	20,00	20,00	33,44	21,44	20,00	29,50	24,15	20,00	29,91	20,00	20,00	20,00	25,26	24,07	32,14	20,00	20,00	29,74	24,80	20,00	20,00	29,65	42,49	32,90	26,88	21,08	30,38	20,00	20,00	44,80	39,53	63,19	38,28	20,00	36,00	39,54	26,40
C3AR1	NM_004054.2	NM_004054.2:415	Endogenous	mRNA	100,00	FALSE	31,62	346,04	61,05		47,15	144,89	91,44	346,04	154,65	109,08	91,30	100,06	113,68	108,88	113,77	75,84	101,00	45,47	71,46	59,41	104,56	50,11	142,76	74,39	82,64	93,54	95,01	67,09	62,82	36,10	86,81	84,14	233,36	87,19	61,60	31,62	113,74	88,98	38,04	60,83	37,78	203,41
CAMP	NM_004345.3	NM_004345.3:220	Endogenous	mRNA	76,32	FALSE	20,00	4083,86	253,69		20,00	350,87	239,48	107,84	83,17	81,03	20,00	108,68	20,00	58,63	479,45	20,00	20,00	123,42	20,00	173,37	59,75	38,40	426,79	20,00	42,75	143,84	984,49	150,95	41,88	25,35	34,10	326,04	4083,86	33,44	130,20	20,00	489,71	268,99	20,00	429,50	156,40	127,32
CARD11	NM_032415.2	NM_032415.2:1075	Endogenous	mRNA	100,00	FALSE	466,11	1022,60	20,08		688,21	698,90	940,48	701,64	794,02	562,53	1022,60	767,68	810,21	604,20	573,92	585,89	469,97	608,43	587,47	549,32	756,79	488,10	538,33	653,44	609,84	466,11	665,08	546,78	562,35	503,85	501,61	484,97	786,85	513,60	740,62	792,19	644,52	615,58	542,44	631,84	622,95	618,76
CASP1	NM_001223.3	NM_001223.3:971	Endogenous	mRNA	100,00	FALSE	451,74	1014,17	25,01		632,13	907,72	568,21	961,68	957,12	709,01	1014,17	625,36	811,81	668,80	482,50	477,55	452,72	480,68	568,67	494,78	684,59	454,91	724,21	705,51	887,69	510,13	650,93	647,42	454,66	567,60	588,42	590,15	987,31	580,48	680,42	706,80	619,24	541,09	451,74	590,88	482,37	635,06
CASP3	NM_032991.2	NM_032991.2:685	Endogenous	mRNA	100,00	FALSE	147,47	609,29	28,82		193,72	400,59	283,02	440,23	320,34	416,06	501,47	299,31	411,51	364,91	308,80	362,54	312,13	333,45	609,29	459,72	433,16	355,34	447,61	360,82	346,24	333,27	454,84	271,71	388,86	147,47	382,57	211,52	439,80	543,46	201,61	387,40	199,04	405,56	380,35	193,65	233,72	347,03
CASP8	NM_001228.4	NM_001228.4:301	Endogenous	mRNA	100,00	FALSE	909,90	2918,91	28,39		1349,65	2279,95	1630,61	2139,73	2159,85	1862,12	2918,91	1953,71	1908,63	1471,61	1260,60	1656,84	1421,08	1207,48	1366,01	1494,07	1702,77	1075,12	1216,44	1707,36	1320,85	978,60	1448,76	1322,79	1238,36	1008,46	1223,34	1051,75	2255,85	1072,58	1537,24	1688,74	1232,16	1482,57	1260,43	909,90	1296,86	1315,92
CC2D1B	NM_032449.2	NM_032449.2:4182	Housekeeping	mRNA	100,00	FALSE	28,93	126,38	37,19		49,70	90,91	78,37	63,48	37,69	42,07	60,40	49,17	46,43	45,46	38,60	40,00	28,93	55,57	37,61	75,00	119,49	44,25	66,92	105,39	54,14	45,59	52,56	69,33	52,35	49,92	39,06	40,90	65,82	45,39	63,00	69,57	126,38	77,59	50,32	65,79	57,99	46,58
CCL3	NM_002983.2	NM_002983.2:159	Endogenous	mRNA	92,11	FALSE	20,00	394,71	85,49		33,14	71,03	121,91	176,09	70,83	71,68	394,71	157,85	112,08	157,93	36,57	39,17	37,05	51,24	250,48	42,85	89,62	38,40	117,48	288,90	290,67	105,33	104,45	79,39	53,84	74,50	161,21	32,72	71,80	76,44	49,00	20,00	20,00	157,26	20,00	36,00	31,63	62,88
CCL3L1	NM_021006.4	NM_021006.4:421	Endogenous	mRNA	89,47	FALSE	20,00	554,85	102,18		43,33	90,91	174,16	397,91	128,66	102,85	554,85	259,63	171,33	147,16	42,66	43,34	31,47	67,12	336,24	36,04	20,00	40,35	118,97	388,09	487,30	161,92	112,53	50,32	20,00	105,99	230,66	52,59	68,81	87,19	43,40	20,00	20,00	215,20	22,24	42,21	39,54	92,39
CCL4	NM_002984.2	NM_002984.2:35	Endogenous	mRNA	100,00	FALSE	110,69	1287,85	57,35		262,54	625,03	374,45	578,10	1287,85	461,25	842,80	589,99	597,25	581,46	390,06	195,02	439,52	243,23	408,45	356,47	273,84	198,49	370,29	386,85	599,87	248,38	468,32	251,59	203,40	235,79	497,89	313,19	391,93	260,38	198,81	110,69	214,84	402,46	213,58	112,96	178,36	401,38
CCL5	NM_002985.2	NM_002985.2:280	Endogenous	mRNA	100,00	FALSE	4717,66	20490,51	31,29		9284,40	16434,09	4717,66	13392,56	19963,63	16827,67	19804,46	15040,54	20490,51	18087,61	13214,41	8802,58	17582,34	8698,50	16323,62	12988,90	12307,75	9604,51	14421,78	15620,45	17391,94	10854,21	16139,91	10578,94	8853,95	9550,04	17934,11	13358,40	20176,97	13961,49	14203,37	8451,61	11613,91	8911,99	10534,02	5849,20	8681,79	14317,57
CCND3	NM_001760.2	NM_001760.2:1215	Endogenous	mRNA	100,00	FALSE	1132,66	2381,69	17,02		1630,03	1755,77	2381,69	1761,60	1362,57	1385,30	1969,35	1530,19	1838,17	1630,73	1527,75	1385,14	1290,65	1784,16	1529,23	1410,31	1789,90	1233,27	1250,64	1754,48	1594,43	1132,66	2019,51	1443,55	1571,87	1549,94	1284,73	1318,19	1920,76	1430,91	1584,84	1805,75	1162,65	1504,30	1478,11	1504,51	1836,35	1985,92
CCR1	NM_001295.2	NM_001295.2:535	Endogenous	mRNA	100,00	FALSE	23,34	158,38	43,68		39,51	49,72	60,96	68,94	104,61	57,66	54,78	74,18	92,87	50,25	61,96	23,34	45,17	42,58	62,43	50,65	52,28	28,64	68,41	90,51	31,35	51,88	47,17	70,44	62,82	23,81	35,96	54,92	95,74	91,97	56,00	44,27	63,19	63,11	23,41	42,21	70,29	158,38
CCR2	NM_001123041.2	NM_001123041.2:743	Endogenous	mRNA	100,00	FALSE	104,26	1058,39	56,11		159,31	386,38	235,12	240,25	488,63	239,97	210,70	552,90	1058,39	354,14	614,55	383,37	306,04	140,74	336,99	282,45	527,76	213,46	388,13	720,39	138,21	227,16	212,93	487,52	459,15	236,56	198,41	264,11	511,60	510,01	275,81	491,76	104,26	423,15	244,60	177,51	420,87	918,43
CCR3	NM_001837.2	NM_001837.2:980	Endogenous	mRNA	89,47	FALSE	20,00	867,97	119,05		20,00	61,08	152,39	94,87	46,13	38,96	20,00	175,96	102,48	142,38	109,71	149,18	214,68	76,51	21,06	128,56	278,82	23,43	258,75	52,08	32,77	253,10	146,22	42,49	290,15	22,27	63,24	118,03	20,00	377,43	32,20	82,22	82,14	158,29	67,88	20,00	27,24	867,97
CCR4	NM_005508.4	NM_005508.4:35	Endogenous	mRNA	92,11	FALSE	20,00	157,47	56,08		50,98	42,62	20,00	47,78	85,77	63,89	81,47	52,62	148,91	44,27	54,85	115,01	40,60	20,00	36,11	44,80	64,73	61,83	74,35	157,47	32,77	30,65	41,78	78,27	58,33	50,69	53,32	39,73	137,62	105,11	40,60	142,31	88,46	49,66	57,93	20,00	33,39	64,44
CCR5	NM_000579.1	NM_000579.1:2730	Endogenous	mRNA	100,00	FALSE	113,21	660,17	38,95		123,62	348,03	113,21	257,31	660,17	484,62	321,67	498,56	605,25	278,77	413,43	210,86	255,29	291,59	419,73	396,41	316,16	290,91	355,41	438,93	189,51	205,15	375,33	443,91	293,14	253,46	399,31	354,09	550,50	422,82	287,01	287,78	183,24	370,38	160,33	145,24	212,63	354,02
CCR6	NM_031409.2	NM_031409.2:935	Endogenous	mRNA	97,37	FALSE	20,00	217,76	62,15		54,80	53,98	60,96	127,63	85,77	31,17	53,38	50,03	217,76	111,27	63,99	20,84	21,32	36,81	60,18	44,80	102,07	43,60	50,56	110,35	44,17	30,65	57,28	154,31	58,33	33,03	30,38	33,89	113,69	29,86	57,40	75,90	20,00	61,04	59,69	52,14	69,41	75,31
CCR7	NM_001838.2	NM_001838.2:1610	Endogenous	mRNA	100,00	FALSE	216,60	2719,13	46,83		1605,81	1130,74	2719,13	1526,82	220,27	216,60	1067,55	677,98	555,62	747,77	1357,10	1428,48	280,66	1831,07	1131,32	1320,71	1934,29	1351,71	684,06	1050,21	735,23	1143,67	991,90	1339,56	2261,35	1109,84	453,25	754,92	1364,28	1004,50	1223,63	1521,13	849,88	1921,24	1285,59	1472,23	2187,80	1098,54
CCRL2	NM_003965.4	NM_003965.4:1110	Endogenous	mRNA	92,11	FALSE	20,00	74,68	34,82		26,76	29,83	20,00	34,81	29,89	42,07	37,93	31,91	20,00	37,09	34,54	23,34	28,93	35,37	48,14	47,72	74,68	25,38	59,48	73,15	42,75	31,44	39,08	65,97	47,86	31,49	44,02	31,55	59,84	35,83	32,20	33,21	20,00	36,21	34,52	47,17	36,02	38,82
CD160	NM_007053.2	NM_007053.2:500	Endogenous	mRNA	100,00	FALSE	79,45	646,90	39,42		363,22	383,54	291,72	311,92	553,61	575,00	429,83	244,97	318,64	471,39	243,79	158,35	368,47	363,76	646,90	495,75	440,63	385,27	475,87	262,86	374,74	410,30	307,95	111,82	251,26	313,37	503,47	265,27	547,51	284,27	607,62	151,80	306,46	370,38	108,84	79,45	262,71	382,74
CD164	NM_006016.4	NM_006016.4:2575	Endogenous	mRNA	100,00	FALSE	1477,73	3223,18	20,22		2672,53	3223,18	3156,72	2883,68	2712,15	2063,14	2549,48	2057,22	2281,70	1986,07	2505,95	1874,36	1752,50	1921,29	2549,23	2267,41	1648,00	1692,08	2114,64	2595,14	2013,34	1477,73	2215,60	2086,49	2835,66	1783,43	1718,76	2018,19	3183,32	2072,31	2483,66	2536,27	1759,78	2049,53	1748,45	1878,15	2253,70	2198,64
CD180	NM_005582.2	NM_005582.2:1036	Endogenous	mRNA	52,63	FALSE	20,00	119,49	66,50		20,00	20,00	20,00	62,11	20,00	38,96	33,71	26,74	32,02	38,29	23,36	38,34	20,00	20,00	30,84	20,00	119,49	22,78	20,00	28,52	20,00	21,22	37,74	20,00	35,89	20,00	25,42	20,00	86,76	20,00	20,00	20,00	66,35	22,76	20,00	34,76	20,00	20,00
CD2	NM_001767.3	NM_001767.3:687	Endogenous	mRNA	100,00	FALSE	448,12	933,45	18,95		480,47	758,56	498,54	622,47	680,31	821,20	883,54	668,49	848,63	570,70	615,57	479,22	558,28	532,65	502,47	613,60	572,57	508,27	629,04	815,86	672,54	556,51	865,22	682,08	681,99	641,33	745,29	657,93	933,45	611,54	708,42	632,49	499,18	629,03	564,09	448,12	627,35	607,89
CD24	NM_013230.2	NM_013230.2:95	Endogenous	mRNA	84,21	FALSE	20,00	846,69	135,57		20,00	65,34	82,73	186,33	85,77	42,07	20,00	391,60	89,67	40,68	206,21	20,84	20,00	104,65	42,12	53,57	49,79	29,29	266,19	24,80	42,75	31,44	116,57	373,47	58,33	30,72	119,67	81,80	846,69	20,00	36,40	20,00	199,04	93,11	20,00	91,86	177,48	85,40
CD244	NM_016382.2	NM_016382.2:1150	Endogenous	mRNA	100,00	FALSE	285,56	935,67	33,49		378,51	923,34	655,29	608,81	935,67	790,04	889,16	586,54	422,72	646,07	559,70	287,53	509,05	446,76	706,32	447,05	490,42	353,38	615,65	386,85	807,90	433,89	596,35	320,91	438,21	377,12	630,58	538,73	703,08	447,90	526,41	355,77	448,63	423,15	321,25	341,37	285,56	722,01
CD247	NM_198053.1	NM_198053.1:1490	Endogenous	mRNA	100,00	FALSE	1846,37	3498,05	17,61		2269,80	3424,89	3357,01	2726,02	2516,57	2497,89	3244,79	2258,19	3053,48	2926,46	2669,50	1931,87	1877,86	2116,89	2817,01	2292,73	3009,72	1910,10	1985,26	2502,15	3498,05	1846,37	2503,33	2485,68	2636,74	1970,07	2319,58	2167,77	3021,76	2098,58	2695,07	2281,70	2104,15	2720,98	2546,61	2466,55	2710,59	2484,34
CD27	NM_001242.4	NM_001242.4:330	Endogenous	mRNA	100,00	FALSE	737,06	3365,71	33,24		3350,54	2093,86	3365,71	2929,41	1227,42	737,06	1591,49	1423,23	2289,71	1477,59	1919,84	1914,37	787,18	2285,05	2461,97	2170,99	3062,00	1903,59	2086,39	2405,44	1050,13	1712,75	1488,52	2076,43	2197,04	1853,33	843,26	1312,35	2812,33	2123,67	2738,47	2920,51	1677,64	2787,20	2410,27	2771,92	2669,29	1983,59
CD274	NM_014143.3	NM_014143.3:1245	Endogenous	mRNA	92,11	FALSE	20,00	62,83	31,61		28,04	39,77	20,00	37,54	33,79	20,00	37,93	31,91	38,43	33,50	30,47	25,84	27,41	25,98	35,35	31,17	57,26	20,83	47,59	49,60	34,20	22,01	24,26	22,36	31,41	33,79	28,52	32,72	62,83	35,83	33,60	50,60	20,00	27,93	22,24	28,55	29,87	52,02
CD28	NM_001243078.1	NM_001243078.1:2065	Endogenous	mRNA	100,00	FALSE	171,54	596,12	32,24		326,26	302,57	343,97	354,91	198,83	179,20	282,34	288,96	512,38	284,75	376,86	348,37	171,54	228,79	343,76	391,54	450,59	229,73	260,24	420,33	189,51	202,79	210,24	344,39	429,24	226,58	182,29	234,89	553,49	291,44	336,01	596,12	296,98	330,04	324,18	296,68	368,15	279,49
CD37	NM_001774.2	NM_001774.2:535	Endogenous	mRNA	100,00	FALSE	278,54	590,84	18,95		525,08	485,82	478,95	540,56	353,48	423,85	463,54	404,54	590,84	502,50	393,11	420,04	289,80	349,33	415,22	435,37	490,42	278,54	374,75	453,81	403,24	334,85	355,12	373,47	492,05	324,89	285,22	361,10	589,39	351,16	476,01	444,32	448,63	459,36	330,61	364,95	465,68	364,89
CD38	NM_001775.2	NM_001775.2:460	Endogenous	mRNA	100,00	FALSE	48,08	520,76	64,23		84,11	85,23	148,04	98,28	48,08	155,83	200,87	85,39	116,89	67,00	95,48	102,51	88,82	113,31	394,91	173,37	176,75	219,32	110,04	92,99	128,24	161,13	182,61	80,51	103,20	68,36	124,01	102,84	119,67	520,76	140,00	93,29	91,62	189,33	102,99	96,82	98,41	121,89
CD3D	NM_000732.4	NM_000732.4:110	Endogenous	mRNA	100,00	FALSE	5271,71	11155,41	19,09		9778,89	11155,41	10519,49	9137,00	8127,36	5949,44	9384,61	5320,30	7793,02	7051,75	7318,77	5718,93	5271,71	6310,24	7370,11	6426,27	7483,23	6263,30	6416,79	7861,06	9639,23	6276,40	7897,45	6871,11	7246,18	6603,00	6558,81	6299,99	8631,46	6456,99	7450,99	7672,07	5658,46	6774,52	6818,27	6601,45	7388,44	6643,28
CD3E	NM_000733.2	NM_000733.2:75	Endogenous	mRNA	100,00	FALSE	3023,35	6335,21	18,27		6118,66	5463,35	6335,21	5108,04	4349,58	3297,28	4313,75	3374,35	4694,71	4167,16	4484,71	3359,52	3023,35	3934,97	4000,23	4106,27	5300,00	3323,64	3686,49	4468,65	4418,52	3475,80	4428,50	3814,05	4733,57	4214,34	3514,40	3720,86	5098,10	3868,70	4841,33	4974,51	3371,07	4032,85	3912,37	3973,53	5357,03	4128,66
CD3EAP	NM_012099.1	NM_012099.1:555	Endogenous	mRNA	92,11	FALSE	20,00	80,55	34,32		57,35	46,88	80,55	44,36	20,79	42,07	39,33	31,05	44,83	32,30	38,60	40,84	20,00	38,97	41,37	52,59	20,00	37,10	20,00	44,64	48,45	31,44	25,61	35,78	55,34	40,71	24,18	35,06	62,83	53,75	57,40	47,44	75,83	46,56	37,45	73,24	49,20	41,15
CD3G	NM_000073.2	NM_000073.2:404	Endogenous	mRNA	100,00	FALSE	1228,72	2396,46	16,35		1387,88	1457,46	1587,07	1258,58	1228,72	1542,68	2365,47	1410,29	1654,04	1690,55	1984,85	1500,16	1366,78	1628,98	1781,22	1588,55	1615,64	1750,00	1705,69	2081,82	2365,28	1623,14	1957,52	1667,18	2077,39	1672,06	1652,41	1630,21	2396,46	1583,79	1530,24	1905,37	1611,29	1578,79	1856,71	1536,78	1713,34	1695,56
CD4	NM_000616.4	NM_000616.4:975	Endogenous	mRNA	76,32	FALSE	20,00	158,71	70,43		20,00	20,00	20,00	125,59	24,69	49,86	63,21	55,20	86,46	68,20	60,95	53,34	20,00	25,26	58,67	30,19	117,00	20,00	41,64	158,71	32,77	33,80	78,17	49,20	41,88	26,88	52,70	46,74	152,58	20,00	29,40	20,00	69,51	44,49	20,00	84,41	22,84	20,00
CD40	NM_001250.4	NM_001250.4:1265	Endogenous	mRNA	92,11	FALSE	20,00	74,68	37,84		65,00	53,98	20,00	54,60	42,89	34,28	46,35	31,05	44,83	33,50	33,52	24,17	23,35	38,97	33,10	20,00	74,68	20,17	32,72	39,68	58,42	29,08	32,34	25,72	40,38	33,03	27,90	39,73	71,80	51,36	51,80	47,44	20,00	20,69	24,58	42,21	39,54	24,84
CD40LG	NM_000074.2	NM_000074.2:1225	Endogenous	mRNA	100,00	FALSE	42,12	320,24	49,61		89,21	100,86	95,79	88,73	137,75	98,17	92,71	100,06	320,24	162,71	146,27	125,85	42,12	67,84	73,72	75,00	211,60	58,57	114,51	167,39	74,09	68,38	83,56	205,74	86,74	119,05	66,34	71,29	254,31	64,50	127,40	216,63	101,10	130,36	102,99	99,31	108,07	128,10
CD44	NM_001001392.1	NM_001001392.1:429	Endogenous	mRNA	100,00	FALSE	3001,83	7065,01	21,69		5306,83	5373,86	6659,59	5561,24	4269,66	3630,75	5842,03	5416,04	6185,42	4151,61	5427,37	4942,18	3492,82	3527,90	4341,73	4369,24	7065,01	3378,30	3743,00	5495,30	3857,12	3001,83	3880,67	4208,77	5245,07	4142,91	3026,43	3700,99	6327,74	3728,96	5156,33	5439,39	4255,70	4636,02	4036,42	4493,66	4564,51	4443,87
CD46	NM_172350.1	NM_172350.1:365	Endogenous	mRNA	100,00	FALSE	1008,97	2292,43	22,17		1902,76	1990,16	2292,43	2124,71	1351,53	1199,86	2015,70	1402,53	1662,04	1255,05	1492,20	1380,98	1008,97	1292,65	1339,68	1513,55	1760,03	1179,25	1326,48	1585,85	1285,23	1092,57	1299,17	1402,18	1984,66	1121,37	1101,82	1169,78	2121,21	1218,30	1694,04	1957,55	1266,91	1552,93	1353,47	1547,95	1659,74	1492,93
CD47	NM_001777.3	NM_001777.3:897	Endogenous	mRNA	100,00	FALSE	1321,93	3985,96	35,00		2895,56	3983,16	3835,96	3985,96	3143,60	2002,37	3056,57	2039,10	1762,92	1762,34	1850,77	1552,66	1413,47	1517,11	1832,37	1777,50	2250,45	1461,70	1568,88	2126,45	1752,59	1379,47	1741,21	1827,08	2008,59	1400,94	1321,93	1495,82	2402,45	1721,15	1880,25	2348,11	1712,39	1766,05	1695,20	1639,81	1629,87	1569,79
CD48	NM_001778.2	NM_001778.2:270	Endogenous	mRNA	100,00	FALSE	2264,09	7981,05	28,82		6806,86	6136,68	7981,05	5229,53	4499,68	2490,10	4257,56	3101,78	4223,96	3543,82	4579,18	3516,20	2264,09	3411,70	3682,80	3546,24	4899,20	2855,71	3200,21	3872,25	3882,76	3251,00	3243,21	3356,72	3973,81	3629,84	2627,74	3317,69	4789,94	3358,69	4376,51	4955,54	2875,04	3586,94	3543,72	4170,91	4912,45	3966,41
CD5	NM_014207.2	NM_014207.2:1295	Endogenous	mRNA	100,00	FALSE	1108,95	2540,61	21,90		2232,84	2123,69	2540,61	1970,46	1781,03	1132,86	1248,75	1396,49	1493,92	1201,21	1531,81	1225,96	1404,33	1332,35	1329,15	1364,54	1720,20	1177,95	1261,05	1902,03	1876,55	1297,73	1711,56	1386,52	1552,43	1540,73	1460,82	1259,76	1504,90	1114,39	1470,04	1739,34	1108,95	1344,97	1203,09	1387,82	1345,19	1303,50
CD53	NM_001040033.1	NM_001040033.1:835	Endogenous	mRNA	100,00	FALSE	4916,14	9349,50	17,56		6764,81	9132,58	8362,04	8001,96	7749,84	7392,40	8482,81	6321,74	7426,35	6512,16	6441,12	5315,55	4951,46	5465,07	6997,77	5613,98	6925,60	4916,14	5643,50	7505,21	6997,53	4924,44	7024,82	6342,22	6653,92	5289,62	5673,39	5413,01	9349,50	5944,59	5821,35	7230,91	5203,51	6066,86	5839,88	5771,00	6534,40	6824,95
CD55	NM_000574.3	NM_000574.3:101	Endogenous	mRNA	68,42	FALSE	20,00	72,19	36,81		26,76	34,09	47,90	30,71	20,79	20,00	35,12	20,70	20,00	31,11	35,55	29,17	20,81	27,43	22,57	33,12	72,19	23,43	41,64	20,00	20,00	25,15	20,00	30,19	40,38	26,11	20,00	28,05	20,00	20,00	30,80	20,00	20,00	34,14	20,00	38,48	31,63	20,00
CD58	NM_001779.2	NM_001779.2:478	Endogenous	mRNA	100,00	FALSE	155,90	630,70	39,44		178,42	602,30	204,64	487,33	569,85	403,59	630,70	473,55	376,28	357,73	300,67	260,86	368,97	155,90	311,41	270,76	226,54	164,65	239,42	354,62	350,52	177,64	304,58	266,12	198,91	250,39	263,52	271,12	493,65	306,96	308,01	344,71	296,98	190,37	215,92	177,51	170,46	334,61
CD59	NM_000611.4	NM_000611.4:730	Endogenous	mRNA	100,00	FALSE	215,37	643,25	25,02		407,83	433,26	439,76	495,52	463,29	356,84	379,26	436,46	449,94	362,52	432,73	318,37	283,71	293,03	426,50	296,09	348,52	229,08	414,90	436,45	242,23	215,37	377,35	438,32	300,62	275,73	220,74	255,93	643,25	567,35	390,61	401,63	398,08	379,70	264,49	369,92	351,45	410,69
CD6	NM_006725.3	NM_006725.3:1280	Endogenous	mRNA	100,00	FALSE	483,30	948,96	14,57		830,94	686,12	835,99	778,76	674,46	707,45	870,90	765,09	752,56	574,29	724,26	596,73	764,85	692,16	603,27	698,34	592,48	610,45	483,30	915,06	948,96	654,76	811,31	682,08	598,24	665,91	685,15	708,18	753,94	584,07	681,82	727,36	616,08	641,45	554,15	613,22	714,33	644,38
CD63	NM_001780.4	NM_001780.4:350	Endogenous	mRNA	100,00	FALSE	749,00	2369,54	26,89		1218,38	2068,29	1452,09	1859,21	2291,10	1664,22	2355,63	1844,16	1964,67	1820,96	1637,45	1131,78	1203,35	1048,70	1830,87	1127,86	1386,61	944,96	1380,02	1748,28	1812,43	1071,35	1510,08	1534,12	1244,34	1135,19	1365,33	1321,70	2369,54	1319,83	1338,43	1315,57	1295,35	1310,83	749,00	919,83	1212,52	1657,52
CD68	NM_001251.2	NM_001251.2:1140	Endogenous	mRNA	92,11	FALSE	20,00	321,47	87,07		20,00	52,56	65,31	321,47	40,29	71,68	77,26	28,46	76,86	49,05	46,73	96,68	20,30	28,15	64,69	32,14	146,88	22,78	59,48	119,03	44,17	50,31	67,38	39,14	44,87	25,35	101,69	57,26	200,45	29,86	32,20	20,00	110,58	68,28	20,00	100,55	30,75	31,05
CD7	NM_006137.6	NM_006137.6:440	Endogenous	mRNA	100,00	FALSE	594,32	1950,63	28,03		1672,08	1140,68	1950,63	1094,09	664,07	838,35	1077,38	894,48	1258,54	1033,71	1173,24	982,60	594,32	1030,66	884,59	857,10	1030,62	812,20	901,18	797,27	685,36	867,77	783,68	734,63	1203,96	982,35	633,06	698,83	1376,25	814,59	1051,43	1083,13	669,79	1218,75	859,01	1092,38	1089,51	860,20
CD74	NM_001025159.1	NM_001025159.1:964	Endogenous	mRNA	100,00	FALSE	1435,48	5204,68	35,79		2504,30	3657,86	2159,63	4960,61	5204,68	2616,32	2871,15	2221,97	4686,70	3723,29	2517,13	2312,74	1820,51	1559,70	3454,88	2887,83	3278,58	1694,03	2865,62	2834,45	2660,23	2271,61	2433,25	1779,00	1881,46	1994,65	3435,66	2414,35	3700,91	2324,33	2296,06	2150,46	2161,02	2035,05	1648,39	1506,99	1578,91	1435,48
CD79A	NM_001783.3	NM_001783.3:695	Endogenous	mRNA	100,00	FALSE	42,07	476,77	47,70		398,90	204,56	476,77	261,41	59,78	42,07	99,73	157,85	174,53	132,80	163,54	194,19	49,74	289,42	215,88	184,08	400,80	205,65	133,84	182,27	131,09	195,72	268,19	178,91	379,88	229,65	83,09	147,25	134,63	292,63	242,21	235,60	186,40	305,21	168,53	299,16	353,21	171,57
CD79B	NM_021602.2	NM_021602.2:24	Endogenous	mRNA	100,00	FALSE	81,20	475,48	36,23		229,40	157,68	300,43	311,23	150,75	190,11	227,56	150,09	464,35	181,86	179,79	241,69	81,20	163,11	253,49	257,13	475,48	159,45	211,17	281,46	297,80	145,41	159,03	238,17	228,83	156,68	143,85	165,94	329,10	187,52	166,60	254,58	214,84	247,27	183,74	276,82	207,36	201,85
CD81	NM_004356.3	NM_004356.3:735	Endogenous	mRNA	100,00	FALSE	2676,33	6236,66	22,40		3372,21	5335,51	3013,03	4448,03	5001,30	4724,65	4393,81	3825,47	6236,66	4483,02	4286,63	2935,31	3088,82	2780,17	4287,57	3332,94	3851,15	2825,77	3870,89	4238,03	4516,83	3161,39	4592,25	3267,27	2946,33	3140,59	2844,75	3612,18	5472,08	3783,90	4310,71	3288,93	3434,26	3500,03	2962,66	2676,33	2981,21	4165,15
CD83	NM_004233.3	NM_004233.3:1960	Endogenous	mRNA	97,37	FALSE	20,00	120,74	33,09		47,15	120,74	74,02	96,92	85,77	57,66	80,07	62,10	76,86	58,63	74,15	57,51	36,54	49,08	46,64	52,59	62,24	41,00	52,05	73,15	54,14	46,38	50,54	61,50	40,38	39,94	36,58	45,58	68,81	41,80	46,20	36,37	20,00	69,32	60,86	53,38	45,69	49,69
CD84	NM_001184879.1	NM_001184879.1:28	Endogenous	mRNA	100,00	FALSE	466,74	1410,29	28,26		758,30	1261,43	960,08	988,98	1155,95	871,07	1410,29	927,26	991,14	795,63	806,54	810,92	546,61	531,93	877,82	705,16	836,45	585,07	700,42	812,14	588,47	474,76	517,51	679,84	713,40	666,67	618,80	486,14	1083,05	726,20	800,82	1122,66	660,31	816,29	612,08	466,74	637,89	788,00
CD8A	NM_001768.5	NM_001768.5:1320	Endogenous	mRNA	100,00	FALSE	3372,72	5468,64	11,99		3836,11	4853,95	3700,98	4227,58	4897,99	4721,53	4747,79	4601,78	4440,12	4485,41	4188,10	3677,88	5095,09	3767,52	4110,81	4134,52	4827,01	3656,20	4315,53	4436,42	5468,64	3929,33	4929,84	3708,95	3945,39	3981,62	4812,15	4323,86	4727,11	4037,11	4055,90	3861,33	4072,45	3435,89	3807,04	3372,72	3478,51	4135,65
CD8B	NM_004931.3	NM_004931.3:440	Endogenous	mRNA	100,00	FALSE	964,64	2338,15	22,71		2255,79	1782,76	2338,15	2046,90	1766,73	1117,27	1111,10	1146,35	1188,09	1176,09	1259,58	1434,32	1035,36	1400,19	1283,26	1275,90	1092,86	1442,82	1222,39	1189,08	964,64	1342,53	1070,06	1422,30	1337,07	1324,90	1096,23	1220,03	1115,96	1306,69	1300,63	1366,17	1295,35	1535,34	1385,66	1564,09	1516,52	1275,55
CD9	NM_001769.2	NM_001769.2:405	Endogenous	mRNA	92,11	FALSE	20,00	594,69	91,11		99,41	95,18	143,69	102,38	37,69	20,00	42,14	111,27	72,05	129,21	116,82	112,51	146,68	150,85	76,73	111,03	351,01	44,25	272,14	73,15	20,00	118,69	117,25	54,79	267,71	30,72	47,12	64,27	20,00	226,94	68,60	77,48	88,46	148,98	66,71	73,24	86,11	594,69
CD96	NM_005816.4	NM_005816.4:1355	Endogenous	mRNA	100,00	FALSE	1171,88	3729,28	31,58		3647,49	2934,81	3729,28	2865,94	2131,91	1511,51	2151,96	1841,58	1939,05	1558,95	1860,93	1446,82	1328,71	1470,92	1578,13	1523,29	1867,07	1345,85	1498,99	1768,12	1476,16	1285,94	1641,48	1672,77	1854,54	1512,31	1171,88	1398,83	2677,70	1636,35	2056,65	2196,31	1636,56	2001,94	1566,47	1674,57	2039,31	1649,76
CD97	NM_078481.2	NM_078481.2:1370	Endogenous	mRNA	100,00	FALSE	1658,24	4093,96	27,72		2077,36	4093,96	3293,87	3574,40	3935,03	3227,16	3910,61	2448,82	2962,21	2988,68	2066,12	2018,54	1980,89	1678,78	2197,19	1802,82	2549,18	1658,24	2199,40	2526,95	3002,20	1915,54	2969,63	2243,03	2071,40	1705,86	2650,06	1959,76	3473,53	1773,70	2067,85	2302,25	2056,76	2261,62	1764,84	2006,01	1913,67	2521,61
CD99	NM_002414.3	NM_002414.3:625	Endogenous	mRNA	100,00	FALSE	1722,04	5571,23	29,75		3005,16	5132,37	1722,04	4238,50	5022,10	3816,18	5049,79	3497,70	5312,77	4861,09	3444,54	2505,26	3505,50	1973,98	3943,82	3055,35	3064,49	2068,89	3301,34	5181,60	5571,23	2453,97	4768,12	3837,53	2433,34	3141,36	4162,96	3838,89	4463,83	3460,21	3070,28	3383,81	3311,04	2428,19	2510,33	2249,31	2152,65	3421,40
CDK1	NM_001786.4	NM_001786.4:178	Endogenous	mRNA	57,89	FALSE	20,00	269,94	118,13		25,49	44,04	20,00	27,98	20,00	40,51	43,54	25,01	20,00	20,00	32,51	37,50	20,00	20,00	120,35	29,22	20,00	39,70	20,00	20,00	20,00	24,37	22,24	41,37	37,39	20,00	29,76	20,00	20,00	269,94	20,00	37,95	20,00	33,11	20,00	31,03	27,24	28,73
CEACAM6	NM_002483.4	NM_002483.4:1217	Endogenous	mRNA	81,58	FALSE	20,00	526,56	116,71		20,00	42,62	43,54	126,27	55,88	45,19	28,09	349,34	96,07	37,09	137,13	20,00	20,00	113,31	61,68	50,65	20,00	26,03	267,68	20,00	52,72	31,44	114,55	383,53	71,79	38,40	146,95	64,27	526,56	29,86	28,00	20,00	180,09	81,73	20,00	52,14	198,57	65,99
CEACAM8	NM_001816.3	NM_001816.3:825	Endogenous	mRNA	89,47	FALSE	20,00	1328,38	146,93		20,00	78,13	74,02	150,84	74,72	51,42	20,00	386,43	89,67	49,05	271,22	23,34	20,00	120,53	68,45	85,71	94,60	39,05	368,80	59,52	78,37	60,52	279,65	518,83	91,23	49,92	166,17	115,69	1328,38	35,83	64,40	34,79	252,75	124,15	20,00	151,44	219,66	118,78
CEBPB	NM_005194.2	NM_005194.2:1420	Endogenous	mRNA	100,00	FALSE	294,16	1285,88	34,85		521,25	620,77	683,59	1285,88	526,97	423,85	639,13	535,65	706,13	573,09	581,03	553,39	495,35	357,99	415,97	459,72	572,57	294,16	544,27	580,28	522,93	453,54	475,06	419,31	535,42	400,16	569,82	437,06	981,32	550,62	499,81	532,87	505,50	549,37	335,88	564,81	420,87	1131,93
CFD	NM_001928.2	NM_001928.2:859	Endogenous	mRNA	84,21	FALSE	20,00	546,56	110,28		20,00	44,04	58,78	156,98	40,94	43,63	46,35	54,34	100,88	94,52	82,28	88,34	93,39	75,78	27,83	85,71	216,58	20,00	139,79	31,00	20,00	141,48	89,62	41,37	124,13	20,74	40,30	57,26	62,83	186,33	20,00	45,86	20,00	81,73	33,94	68,27	20,00	546,56
CFP	NM_002621.2	NM_002621.2:380	Endogenous	mRNA	100,00	FALSE	26,90	326,11	64,50		90,49	78,13	217,70	288,03	44,18	73,24	87,09	62,10	94,47	56,23	124,94	95,01	26,90	87,33	74,47	82,79	184,22	46,86	90,71	138,87	62,69	79,39	83,56	68,21	89,74	50,69	89,29	85,31	326,11	53,75	65,80	74,32	126,38	96,22	46,81	135,31	69,41	45,03
CHUK	NM_001278.3	NM_001278.3:860	Endogenous	mRNA	100,00	FALSE	167,91	434,68	25,44		247,24	434,68	350,50	311,23	245,61	207,25	293,58	228,58	192,14	212,96	203,16	175,85	172,05	184,77	239,20	215,25	281,31	167,91	206,71	216,99	178,11	180,00	229,11	203,51	245,28	185,10	171,75	170,62	373,98	228,13	201,61	238,76	221,16	240,03	196,61	219,72	227,57	198,75
CKLF	NM_181640.2	NM_181640.2:275	Endogenous	mRNA	100,00	FALSE	525,47	1128,84	21,14		584,97	958,86	666,18	897,52	1037,04	712,13	877,92	778,03	1128,84	673,59	778,10	605,06	598,38	591,83	855,26	651,59	993,28	541,47	835,74	965,89	685,36	580,09	798,51	764,82	758,27	609,07	688,87	648,58	1098,01	1010,47	775,62	860,18	628,72	742,84	525,47	621,91	643,16	853,22
CLEC4A	NM_194448.2	NM_194448.2:388	Endogenous	mRNA	97,37	FALSE	20,00	145,96	45,33		35,68	45,46	63,13	103,74	33,79	57,66	67,42	61,24	40,03	40,68	38,60	55,84	59,89	28,87	48,89	44,80	97,09	20,00	77,33	79,35	45,60	46,38	39,08	36,90	41,88	31,49	45,26	50,25	89,76	48,97	47,60	49,02	94,78	50,70	32,18	79,45	36,02	145,96
CMKLR1	NM_004072.1	NM_004072.1:770	Endogenous	mRNA	97,37	FALSE	20,00	749,48	79,57		50,98	575,31	171,99	256,63	502,27	433,20	471,97	106,10	185,74	269,20	262,07	60,84	341,57	24,54	182,03	141,23	121,98	143,18	65,43	219,46	749,48	188,65	714,27	204,62	142,08	141,32	296,38	295,66	143,61	56,14	67,20	20,00	192,72	125,19	244,01	178,75	36,90	162,26
CNOT10	NM_001256741.1	NM_001256741.1:1962	Housekeeping	mRNA	100,00	FALSE	178,14	431,06	19,02		323,71	350,87	431,06	358,33	257,96	252,44	383,48	282,06	297,82	254,84	306,77	265,86	178,14	241,06	282,08	262,97	331,09	219,32	258,75	298,82	256,48	198,08	258,76	276,19	282,67	225,81	197,17	222,04	350,05	262,77	305,21	347,87	281,19	301,07	247,52	348,82	320,70	266,29
CNOT4	NM_001190848.1	NM_001190848.1:795	Housekeeping	mRNA	100,00	FALSE	246,78	570,30	20,68		342,83	464,51	507,25	451,15	330,73	308,54	570,30	376,08	409,91	406,79	443,90	320,87	279,65	338,50	372,34	370,11	410,76	266,83	345,00	375,69	359,07	275,89	368,59	326,50	460,64	293,40	246,78	278,13	523,57	273,52	452,21	452,23	296,98	385,90	393,81	340,13	347,94	329,18
COG7	NM_153603.3	NM_153603.3:1492	Housekeeping	mRNA	100,00	FALSE	107,67	267,55	24,84		221,76	240,07	259,07	267,55	237,82	146,48	221,94	186,31	155,32	163,91	172,68	130,01	122,31	147,96	179,78	152,91	141,90	119,10	132,35	167,39	155,31	128,12	144,88	133,06	194,43	134,41	137,03	108,68	209,43	131,39	186,20	211,88	135,85	164,50	107,67	176,27	162,55	157,60
CR1	NM_000651.4	NM_000651.4:1695	Endogenous	mRNA	100,00	FALSE	54,14	690,72	56,93		286,75	160,52	402,75	690,72	93,57	110,64	61,81	251,87	270,60	302,70	159,48	194,19	215,70	162,39	143,67	191,87	423,20	184,83	281,06	200,87	54,14	377,29	190,70	212,45	357,45	96,01	97,35	163,61	257,30	461,04	243,61	300,43	170,61	218,30	177,30	197,37	303,13	632,73
CR2	NM_001006658.1	NM_001006658.1:485	Endogenous	mRNA	86,84	FALSE	20,00	226,41	66,01		124,90	49,72	226,41	124,22	20,00	20,00	33,71	21,56	44,83	27,52	45,71	44,17	20,00	83,72	62,43	46,75	72,19	53,37	46,10	57,04	44,17	30,65	56,60	54,79	71,79	41,48	20,00	56,09	20,00	40,61	65,80	53,76	69,51	70,35	45,64	84,41	102,80	48,13
CREB1	NM_004379.3	NM_004379.3:4855	Endogenous	mRNA	100,00	FALSE	422,25	1051,51	21,47		785,06	934,71	1051,51	813,57	694,61	532,93	839,99	646,92	650,09	612,57	706,99	594,23	513,62	569,46	677,74	635,03	741,85	456,21	565,09	686,91	531,48	480,26	566,03	545,66	735,83	531,50	422,25	453,42	912,51	514,79	688,82	763,73	593,97	603,17	598,03	680,26	629,10	603,23
CREBBP	NM_004380.2	NM_004380.2:8855	Endogenous	mRNA	94,74	FALSE	20,00	99,58	34,40		40,78	61,08	87,08	49,82	45,48	46,75	59,00	42,27	67,25	50,25	46,73	40,00	40,09	36,09	46,64	44,80	99,58	28,64	66,92	66,96	74,09	37,73	38,41	70,44	59,82	38,40	32,86	59,60	80,78	39,42	20,00	58,51	20,00	56,90	34,52	63,31	45,69	39,59
CSF1	NM_000757.4	NM_000757.4:823	Endogenous	mRNA	65,79	FALSE	20,00	99,58	53,94		25,49	52,56	20,00	37,54	51,33	35,84	36,52	44,85	36,83	39,48	29,46	22,50	30,45	21,65	21,06	23,38	99,58	20,00	56,51	26,04	20,00	24,37	24,93	20,00	20,00	20,00	22,94	20,00	20,00	37,03	20,00	31,62	20,00	24,83	20,00	20,00	20,00	72,98
CSF2RB	NM_000395.2	NM_000395.2:3300	Endogenous	mRNA	100,00	FALSE	59,87	2319,75	110,72		65,00	303,99	603,04	390,41	148,80	95,05	91,30	421,79	196,95	355,34	290,52	446,71	798,34	228,07	75,22	418,81	858,85	59,87	664,73	114,07	68,39	515,63	356,46	138,65	563,84	68,36	181,67	267,61	266,27	985,39	112,00	227,70	360,17	380,73	161,50	122,89	79,96	2319,75
CTAG1B	NM_001327.2	NM_001327.2:285	Endogenous	mRNA	68,42	FALSE	20,00	66,35	41,08		38,23	31,25	20,00	21,16	20,00	20,00	49,16	26,74	32,02	20,00	20,00	20,00	22,84	23,82	34,60	32,14	57,26	20,83	59,48	27,28	42,75	20,00	30,32	29,07	20,00	30,72	20,46	20,00	20,00	20,00	20,00	31,62	66,35	24,83	21,65	27,31	28,12	26,40
CTLA4	NM_005214.3	NM_005214.3:405	Endogenous	mRNA	97,37	FALSE	20,00	258,54	52,30		127,45	258,54	182,87	77,13	90,32	20,00	175,58	87,12	176,13	69,39	43,68	90,01	75,11	32,48	140,66	129,54	109,54	75,49	44,61	111,59	39,90	47,95	63,34	71,56	73,28	66,82	57,04	125,04	80,78	162,44	162,40	96,45	101,10	48,63	87,77	52,14	80,83	133,53
CTSG	NM_001911.2	NM_001911.2:160	Endogenous	mRNA	57,89	FALSE	20,00	226,85	90,29		20,00	20,00	43,54	73,71	48,73	20,00	20,00	226,85	59,24	20,00	72,12	20,00	20,00	67,84	37,61	28,25	20,00	20,00	78,82	20,00	38,47	20,00	24,93	135,30	74,78	24,58	98,59	33,89	89,76	23,89	20,00	20,00	20,00	38,28	20,00	28,55	72,05	20,00
CTSH	NM_004390.3	NM_004390.3:344	Endogenous	mRNA	100,00	FALSE	43,30	310,55	50,21		73,92	72,45	65,31	293,49	124,76	196,34	189,63	81,08	285,01	145,96	106,66	72,51	94,40	43,30	175,26	99,35	211,60	97,62	92,20	281,46	205,18	96,68	241,24	238,17	86,74	97,54	139,51	98,16	263,28	310,55	140,00	170,77	139,01	140,70	62,61	129,10	96,65	128,10
CTSS	NM_004079.3	NM_004079.3:685	Endogenous	mRNA	100,00	FALSE	1369,15	6566,60	39,45		2305,49	3255,85	2945,54	6566,60	2345,03	2042,88	2593,02	1779,47	2640,37	2136,82	2292,64	2605,27	1541,87	1369,15	2543,96	1705,43	2778,21	1472,76	1989,72	3667,67	2366,71	1841,65	2338,91	1794,65	2001,11	1888,66	2646,96	2365,27	5002,36	1749,81	2018,85	2343,36	2366,38	2326,80	1703,40	2771,92	2022,62	1876,45
CTSW	NM_001335.3	NM_001335.3:1075	Endogenous	mRNA	100,00	FALSE	282,20	4303,10	47,86		2334,80	2835,38	1793,89	2778,57	2909,68	2323,37	2777,04	2184,88	3320,88	3434,95	1462,74	1686,01	2647,27	282,20	1938,43	1249,61	1486,19	441,24	1652,16	2593,90	4303,10	1334,67	3817,33	703,32	1950,26	2430,91	3209,96	1729,55	3279,06	1633,96	1828,45	1073,65	729,82	669,38	1105,36	1086,17	1571,88	2620,20
CX3CR1	NM_001337.3	NM_001337.3:1040	Endogenous	mRNA	100,00	FALSE	567,66	8207,24	57,07		581,15	5380,96	1075,46	4089,71	4961,02	6899,98	6299,95	2711,90	2611,55	4514,13	4038,78	2257,74	4659,12	2191,95	4278,55	2504,08	1812,31	2519,90	3454,51	3440,76	8207,24	3930,12	6181,84	2603,08	1238,36	2348,72	5637,43	3582,96	3186,31	1393,88	1423,84	567,66	2590,70	1922,28	3315,51	1744,08	707,30	1819,00
CXCL16	NM_001100812.1	NM_001100812.1:850	Endogenous	mRNA	57,89	FALSE	20,00	90,09	56,99		20,00	20,00	20,00	90,09	22,74	35,84	29,50	20,70	44,83	46,66	31,49	50,01	20,00	20,00	20,00	20,00	20,00	20,00	20,00	40,92	29,92	25,94	24,93	20,00	32,90	20,00	27,90	20,00	86,76	20,00	20,00	34,79	72,67	34,14	20,00	44,69	20,21	24,07
CXCR1	NM_000634.2	NM_000634.2:1950	Endogenous	mRNA	94,74	FALSE	20,00	322,20	90,80		173,33	217,34	322,20	108,52	115,01	87,26	73,04	28,46	40,03	53,84	46,73	28,34	45,68	28,87	36,86	43,83	20,00	27,98	47,59	78,11	156,74	46,38	84,23	32,43	40,38	30,72	37,82	52,59	65,82	33,44	33,60	20,00	82,14	43,45	33,35	40,96	24,60	67,54
CXCR2	NM_001557.2	NM_001557.2:2055	Endogenous	mRNA	84,21	FALSE	20,00	237,95	72,29		28,04	117,90	95,79	44,36	185,19	101,29	94,11	73,32	56,04	114,86	74,15	32,50	75,11	20,00	46,64	36,04	57,26	22,78	38,66	76,87	237,95	69,17	150,27	42,49	20,00	40,71	39,68	115,69	107,71	25,08	20,00	20,00	20,00	78,63	44,47	42,21	20,00	79,19
CXCR3	NM_001504.1	NM_001504.1:80	Endogenous	mRNA	100,00	FALSE	336,40	1244,61	32,26		642,33	1008,58	644,41	974,65	1021,44	543,83	559,06	624,50	1087,21	476,18	636,90	625,90	571,99	418,61	715,35	566,85	453,08	588,32	575,50	911,34	408,94	533,71	649,59	654,13	747,80	534,57	574,78	580,80	1244,61	1128,72	756,02	777,96	429,68	600,06	528,40	336,40	666,88	475,13
CXCR4	NM_003467.2	NM_003467.2:1335	Endogenous	mRNA	100,00	FALSE	1951,22	13155,89	61,55		12994,34	12959,48	13155,89	7410,89	7476,29	2033,53	5540,02	5047,73	4918,87	4783,32	2869,61	2900,30	2087,47	3331,59	1951,22	3135,22	5626,12	3051,60	2511,69	3916,89	2460,75	2049,16	2631,36	4124,90	4181,70	3824,93	2281,76	3973,28	5606,71	3058,89	6937,18	4517,54	3709,12	4415,65	3219,54	3655,75	5798,99	9667,19
CXCR6	NM_006564.1	NM_006564.1:95	Endogenous	mRNA	100,00	FALSE	111,37	866,25	45,61		154,21	200,29	152,39	322,15	478,23	364,63	348,36	436,46	866,25	430,71	293,56	222,52	152,26	290,86	330,97	292,19	246,45	255,11	336,08	405,45	192,36	216,16	289,75	495,35	218,36	111,37	221,98	317,86	442,79	483,74	323,41	246,67	205,36	275,20	182,57	124,13	306,64	413,80
CYBB	NM_000397.3	NM_000397.3:2686	Endogenous	mRNA	94,74	FALSE	20,00	1083,05	126,10		20,00	95,18	111,03	779,45	74,07	110,64	127,83	134,56	132,90	111,27	231,60	197,52	21,82	60,63	140,66	66,23	141,90	35,79	157,63	236,82	56,99	74,67	227,76	145,36	67,30	43,78	164,31	165,94	1083,05	46,58	63,00	47,44	249,59	173,81	20,00	230,89	94,89	62,11
CYFIP2	NM_001037332.2	NM_001037332.2:4043	Endogenous	mRNA	100,00	FALSE	1839,81	4035,72	21,78		3460,15	4035,72	4016,65	3383,29	2764,78	2095,86	2975,09	1999,42	2139,20	2493,36	2391,17	1992,71	1857,56	2183,29	2474,01	2100,86	2462,05	1839,81	2071,51	2494,71	2469,30	1887,24	2625,30	2273,23	2584,40	2232,75	1997,78	2003,00	2961,92	1963,61	2725,87	2610,59	2315,83	2317,49	2172,11	2471,51	2438,21	2121,01
CYLD	NM_015247.1	NM_015247.1:2890	Endogenous	mRNA	100,00	FALSE	905,88	2414,34	23,95		1892,57	2029,94	2414,34	2124,03	1311,89	1382,18	1945,47	1621,62	1597,99	1268,21	1613,07	1840,19	1125,70	1417,51	1469,81	1354,80	1735,13	1116,77	1134,65	1595,77	909,07	951,88	1085,56	1415,59	1459,70	1339,49	905,88	1121,87	1792,11	1510,93	1740,24	2291,18	1352,22	1429,81	1413,16	1556,64	1511,25	1375,70
DDX43	NM_018665.2	NM_018665.2:1255	Endogenous	mRNA	50,00	FALSE	20,00	93,51	49,40		28,04	42,62	20,00	93,51	25,34	37,40	49,16	20,00	20,00	28,71	20,00	21,67	20,00	20,00	24,07	32,14	20,00	20,00	20,00	44,64	34,20	20,00	47,84	36,90	20,00	32,26	20,00	45,58	20,00	20,00	20,00	34,79	20,00	20,00	20,00	33,52	20,00	24,07
DDX50	NM_024045.1	NM_024045.1:1185	Housekeeping	mRNA	100,00	FALSE	295,14	659,65	18,68		548,02	481,56	659,65	537,15	376,22	358,40	549,23	440,77	425,92	418,75	511,96	402,54	327,36	411,40	441,54	424,65	572,57	364,45	425,31	541,84	354,79	313,62	392,85	484,16	451,67	419,36	295,14	354,09	619,31	427,60	540,41	561,33	467,59	489,36	441,79	474,19	538,60	487,55
DDX58	NM_014314.3	NM_014314.3:2130	Endogenous	mRNA	100,00	FALSE	244,70	508,61	19,92		365,77	471,62	461,53	389,72	397,66	349,05	404,55	307,07	309,03	301,50	314,89	256,69	255,29	277,87	408,45	312,65	365,95	244,70	313,78	362,06	319,17	252,31	259,43	260,53	339,50	253,46	249,88	268,78	508,61	302,19	372,41	392,14	274,87	303,14	315,99	317,78	339,15	322,19
DHX16	NM_001164239.1	NM_001164239.1:2490	Housekeeping	mRNA	100,00	FALSE	92,75	311,32	28,01		210,29	271,32	311,32	236,15	176,74	146,48	195,25	165,61	156,92	157,93	151,35	143,35	129,42	163,84	146,68	112,98	201,64	105,43	150,20	147,55	156,74	92,75	142,85	130,83	142,08	106,76	120,29	100,50	161,56	149,30	175,00	192,91	129,53	129,32	134,00	139,03	152,88	159,15
DMBT1	NM_007329.2	NM_007329.2:3712	Endogenous	mRNA	63,16	FALSE	20,00	94,23	56,00		20,00	31,25	20,00	20,00	20,00	20,00	20,00	20,00	20,00	20,00	21,33	20,00	20,00	33,92	30,84	55,52	82,15	24,73	69,89	94,23	39,90	37,73	33,69	61,50	20,00	23,04	20,00	40,90	62,83	28,67	20,00	37,95	72,67	36,21	21,07	47,17	31,63	38,04
DNAJC14	NM_032364.5	NM_032364.5:1166	Housekeeping	mRNA	100,00	FALSE	57,66	141,51	25,45		98,13	133,53	141,51	103,06	101,36	57,66	92,71	67,28	83,26	61,02	73,14	68,34	58,87	70,73	83,49	60,39	107,05	65,73	69,89	78,11	91,19	59,74	99,73	70,44	94,22	63,75	64,48	58,43	131,64	77,64	102,20	82,22	85,30	84,84	67,88	94,34	86,98	79,96
DOCK9	NM_001130048.1	NM_001130048.1:1020	Endogenous	mRNA	100,00	FALSE	368,31	1369,36	27,79		920,16	764,24	1369,36	797,88	539,96	406,71	793,64	668,49	757,37	599,41	679,56	621,73	408,05	607,71	558,89	621,39	684,59	439,29	536,84	750,15	440,28	556,51	500,67	745,81	865,95	687,41	368,31	493,15	891,57	613,93	812,02	847,53	644,52	808,02	636,65	763,43	899,72	607,89
DPP4	NM_001935.3	NM_001935.3:2700	Endogenous	mRNA	100,00	FALSE	99,83	409,88	37,82		161,86	115,06	161,10	157,66	133,85	172,97	162,94	168,20	355,47	174,68	271,22	151,68	108,61	153,73	161,72	176,29	303,71	107,38	173,99	262,86	106,87	168,21	130,73	272,83	230,32	161,29	99,83	161,27	409,88	244,85	210,01	358,94	173,77	230,71	200,12	207,30	306,64	192,54
DUSP6	NM_001946.2	NM_001946.2:1535	Endogenous	mRNA	100,00	FALSE	39,70	1019,36	80,39		40,78	190,35	237,30	681,85	129,95	196,34	136,25	257,91	203,35	209,38	232,62	287,53	256,81	134,97	123,36	192,85	497,89	39,70	309,31	188,47	102,59	242,10	187,33	93,93	266,22	75,27	226,94	204,51	424,84	408,49	67,20	102,78	173,77	249,34	71,39	193,65	66,78	1019,36
ECSIT	NM_001142464.2	NM_001142464.2:1318	Endogenous	mRNA	100,00	FALSE	108,10	283,02	23,84		252,34	193,19	283,02	217,73	187,13	141,80	175,58	117,31	214,56	156,73	139,16	134,18	108,10	161,67	157,96	163,63	184,22	135,37	123,43	223,18	176,68	146,99	161,05	149,83	176,48	136,71	116,57	108,68	209,43	151,69	152,60	169,19	129,53	161,40	133,42	160,13	201,21	128,88
EDC3	NM_001142443.1	NM_001142443.1:925	Housekeeping	mRNA	100,00	FALSE	198,41	537,73	23,30		426,94	411,95	537,73	474,36	301,49	263,35	411,57	329,50	294,62	278,77	346,38	251,69	224,84	275,71	327,96	268,82	341,05	232,34	263,21	298,82	297,80	260,96	274,93	292,96	342,49	278,81	198,41	254,76	409,88	249,63	406,01	433,25	347,53	303,14	260,40	325,23	377,81	297,34
EIF2B4	NM_172195.3	NM_172195.3:1390	Housekeeping	mRNA	100,00	FALSE	152,26	354,86	24,10		336,46	352,29	354,86	334,44	214,43	224,39	300,60	215,64	230,57	196,21	198,08	186,69	152,26	241,06	230,18	183,11	263,88	154,24	178,45	241,78	198,06	165,85	263,47	230,34	203,40	159,76	163,07	170,62	287,22	257,99	256,21	278,29	205,36	232,78	180,81	233,37	296,10	214,27
ELK1	NM_005229.3	NM_005229.3:2350	Endogenous	mRNA	100,00	FALSE	70,04	254,71	30,67		141,46	147,73	254,71	149,47	102,01	99,73	119,40	94,02	104,08	90,93	107,67	94,18	70,04	83,00	94,03	84,74	184,22	80,05	105,58	127,71	105,44	77,03	102,42	114,05	149,56	93,70	75,65	75,96	128,65	97,94	128,80	117,01	123,22	91,04	92,46	135,31	130,92	100,93
ENG	NM_001114753.1	NM_001114753.1:1480	Endogenous	mRNA	100,00	FALSE	47,98	138,64	30,40		89,21	51,14	97,97	120,12	84,47	71,68	108,16	64,69	92,87	57,43	81,26	65,01	53,29	73,62	103,05	55,52	114,51	64,43	102,61	94,23	56,99	54,24	53,91	55,91	86,74	62,98	88,67	59,60	125,66	82,41	135,80	63,25	82,14	138,64	47,98	84,41	65,02	83,07
EOMES	NM_005442.2	NM_005442.2:1670	Endogenous	mRNA	100,00	FALSE	74,02	373,49	35,44		101,96	207,40	74,02	184,97	282,00	292,95	359,60	373,49	291,42	346,96	278,33	198,35	229,91	184,77	300,13	224,99	236,50	180,92	324,19	240,54	296,37	128,12	231,80	267,24	183,96	132,11	232,52	189,32	362,01	157,66	240,81	151,80	173,77	184,16	98,89	98,07	152,88	224,37
EP300	NM_001429.2	NM_001429.2:715	Endogenous	mRNA	100,00	FALSE	389,83	1353,76	33,55		883,20	1353,76	1312,76	1154,15	888,24	646,68	872,30	700,40	707,73	648,46	660,26	520,89	495,35	506,67	634,11	583,41	828,98	389,83	495,20	622,44	611,27	472,40	600,39	490,87	671,52	458,53	427,21	441,74	816,77	525,54	674,82	713,13	543,41	665,24	519,04	528,81	587,81	556,65
ERCC3	NM_000122.1	NM_000122.1:1950	Housekeeping	mRNA	100,00	FALSE	75,03	159,32	18,29		110,88	117,90	143,69	126,95	87,07	90,38	130,63	119,90	132,90	95,71	105,64	80,84	87,30	108,26	116,59	118,82	159,32	104,13	93,69	140,11	118,26	82,53	122,64	124,12	97,21	95,24	75,03	92,32	122,67	101,53	102,20	117,01	78,98	111,74	88,94	81,93	123,89	113,35
ETS1	NM_005238.3	NM_005238.3:4625	Endogenous	mRNA	100,00	FALSE	7859,46	23305,29	24,69		17648,65	15482,34	23305,29	14724,18	10554,26	9298,15	16216,93	11966,36	11956,13	13443,08	12350,99	11728,72	7946,39	11745,72	12267,73	11412,04	15078,49	11366,88	10363,52	13558,47	9340,01	7859,46	10205,37	12163,38	15051,71	12644,55	7868,34	9937,87	15464,82	11710,02	16797,63	17357,03	11487,54	12813,45	11398,30	14068,12	16950,62	16337,65
EWSR1	NM_013986.3	NM_013986.3:452	Endogenous	mRNA	100,00	FALSE	649,26	1469,51	20,12		1171,22	1407,74	1469,51	1339,12	948,67	833,67	1286,68	900,52	976,73	934,41	1003,60	833,42	691,76	889,19	941,76	878,52	1160,08	741,91	899,69	1025,41	797,93	649,26	937,99	935,90	922,78	834,11	696,93	812,19	1268,54	1015,25	1128,43	1113,18	1001,53	962,17	755,44	841,63	987,59	906,01
F2RL1	NM_005242.3	NM_005242.3:940	Endogenous	mRNA	57,89	FALSE	20,00	54,80	36,57		54,80	38,35	47,90	40,95	20,00	20,00	29,50	20,70	20,00	20,00	28,44	39,17	20,00	25,26	27,83	21,43	54,77	20,00	20,00	42,16	20,00	20,00	22,24	34,66	20,00	20,74	20,00	20,00	20,00	20,00	20,00	34,79	20,00	32,07	25,75	36,00	28,99	31,83
FADD	NM_003824.2	NM_003824.2:1560	Endogenous	mRNA	97,37	FALSE	20,00	90,51	22,29		56,08	62,50	50,07	70,30	46,78	62,33	54,78	50,89	64,05	52,64	59,93	59,17	51,26	54,13	60,18	63,31	67,21	49,46	68,41	90,51	78,37	52,66	66,04	74,92	56,83	36,10	57,04	52,59	59,84	41,80	32,20	50,60	20,00	61,04	54,42	54,62	55,35	42,70
FAS	NM_000043.3	NM_000043.3:90	Endogenous	mRNA	89,47	FALSE	20,00	91,30	39,59		20,00	63,92	20,00	33,44	79,27	40,51	91,30	54,34	60,85	47,86	58,92	42,50	40,60	30,31	60,18	56,49	20,00	36,44	72,87	44,64	68,39	44,02	47,84	50,32	32,90	33,79	71,92	38,56	68,81	44,19	37,80	31,62	20,00	25,86	37,45	31,03	20,21	48,13
FCER1A	NM_002001.2	NM_002001.2:114	Endogenous	mRNA	97,37	FALSE	20,00	8809,32	173,86		20,00	448,89	1132,06	501,66	340,48	87,26	66,02	799,60	281,81	900,91	691,75	850,92	1650,99	303,13	40,62	787,94	1511,09	53,37	2141,41	90,51	52,72	1032,05	760,77	261,65	1809,68	122,89	492,31	848,41	236,36	2504,68	151,20	226,11	496,02	968,38	376,84	40,96	105,44	8809,32
FCER1G	NM_004106.1	NM_004106.1:36	Endogenous	mRNA	100,00	FALSE	53,80	837,46	71,58		107,05	156,26	391,87	837,46	131,90	305,42	195,25	108,68	385,89	132,80	216,36	270,03	53,80	147,24	188,80	122,72	301,22	82,00	185,89	185,99	156,74	206,72	203,50	88,33	192,93	101,38	218,87	160,10	700,09	151,69	142,80	126,50	205,36	332,10	121,13	218,48	169,58	185,55
FCF1	NM_015962.4	NM_015962.4:1022	Housekeeping	mRNA	100,00	FALSE	592,14	2148,75	29,93		1489,84	1620,82	2148,75	1880,36	1324,24	1075,20	1856,98	967,80	1007,15	1022,95	1069,63	1045,94	782,10	993,12	1108,75	892,16	998,26	779,66	808,98	1037,81	823,57	819,04	1007,40	878,88	1057,39	909,38	592,14	750,25	1226,65	836,09	1302,03	1521,13	1108,95	1234,27	1127,02	1106,04	1155,40	972,77
FCGR2A	NM_021642.3	NM_021642.3:60	Endogenous	mRNA	76,32	FALSE	20,00	182,50	75,99		20,00	39,77	47,90	171,31	38,99	20,00	63,21	45,72	113,68	39,48	48,76	86,68	20,00	27,43	57,92	31,17	112,02	20,00	38,66	89,27	29,92	26,72	42,45	29,07	31,41	20,00	53,94	72,45	182,50	20,00	20,00	33,21	78,98	71,39	20,00	76,96	20,21	20,00
FCGR2B	NM_001002273.1	NM_001002273.1:870	Endogenous	mRNA	81,58	FALSE	20,00	151,86	60,63		20,00	45,46	65,31	60,74	33,79	46,75	44,95	50,89	62,45	32,30	51,81	28,34	56,84	25,98	34,60	27,27	151,86	27,33	56,51	52,08	48,45	56,59	49,19	59,26	64,31	20,00	21,08	30,38	65,82	60,92	20,00	20,00	63,19	48,63	20,00	20,00	20,00	142,85
FCGR3A	NM_000569.6	NM_000569.6:1644	Endogenous	mRNA	100,00	FALSE	366,81	5270,59	73,46		430,77	2575,42	888,24	4691,70	1445,74	2797,08	3551,01	745,26	1591,59	2270,82	2396,25	1291,80	2146,85	368,81	2662,81	1091,82	1453,83	534,31	1220,90	1430,86	5270,59	1419,56	3313,96	999,64	578,80	1047,63	5041,56	1759,93	2444,33	492,10	366,81	387,40	1232,16	1321,18	1194,31	1688,22	528,94	1222,76
FEZ1	NM_005103.4	NM_005103.4:426	Endogenous	mRNA	100,00	FALSE	27,50	264,46	51,40		70,10	238,65	78,37	77,13	264,46	215,04	230,37	149,22	147,31	126,82	95,48	50,01	91,86	60,63	75,97	83,76	131,94	49,46	118,97	116,55	156,74	80,17	191,37	146,48	58,33	72,97	83,71	120,37	143,61	53,75	156,80	55,34	101,10	87,94	27,50	67,03	57,11	136,64
FLT3LG	NM_001459.3	NM_001459.3:360	Endogenous	mRNA	100,00	FALSE	878,53	2845,40	27,46		2583,32	1841,01	2845,40	2099,46	1077,97	1160,91	1619,59	1364,58	1732,49	1111,48	1428,20	1612,67	878,53	1766,12	1222,33	1571,99	1889,48	1226,11	1275,92	1780,52	990,28	1387,33	1378,68	1694,02	1912,87	1443,18	901,54	1320,53	2085,31	1377,16	1968,45	2164,69	1320,62	1625,35	1445,34	1765,19	2180,77	1461,88
FOS	NM_005252.2	NM_005252.2:1475	Endogenous	mRNA	89,47	FALSE	20,00	2263,43	189,47		2263,43	383,54	526,85	160,39	159,84	20,00	78,66	166,47	211,36	70,59	139,16	97,51	70,04	46,91	49,65	82,79	276,33	20,00	68,41	79,35	20,00	20,44	75,47	55,91	35,89	92,94	26,04	301,50	125,66	259,19	352,81	60,09	20,00	69,32	50,32	49,65	281,16	1260,03
FOXJ1	NM_001454.3	NM_001454.3:815	Endogenous	mRNA	73,68	FALSE	20,00	102,32	50,54		66,27	55,40	102,32	75,08	20,00	20,00	30,90	21,56	20,00	20,00	42,66	33,34	20,00	61,35	35,35	41,88	74,68	25,38	20,00	28,52	38,47	58,17	40,43	59,26	85,25	20,00	20,00	42,07	20,00	40,61	39,20	37,95	20,00	62,08	46,81	64,55	67,65	34,94
FUT7	NM_004479.3	NM_004479.3:1710	Endogenous	mRNA	100,00	FALSE	32,27	299,42	57,43		72,64	120,74	161,10	92,82	103,96	77,91	84,28	71,59	299,42	99,30	53,84	79,17	38,06	59,91	95,53	58,44	159,32	54,02	87,74	158,71	42,75	57,38	41,78	96,16	151,06	59,14	90,53	56,09	143,61	50,17	98,00	211,88	110,58	93,11	40,96	32,27	80,83	54,34
FYN	NM_002037.3	NM_002037.3:765	Endogenous	mRNA	100,00	FALSE	1836,94	4138,16	18,08		2280,00	2906,40	2388,22	2480,99	2888,24	2546,20	4138,16	3343,30	2864,54	3103,54	2700,99	2296,91	2422,44	2210,71	3145,73	2747,58	3114,28	1977,13	2728,81	2773,69	2727,20	1836,94	2388,10	2440,95	2330,14	2227,37	2317,72	2301,00	3865,46	2732,82	3214,48	3078,63	2600,18	2466,47	2035,77	2197,17	2841,50	2984,31
G6PD	NM_000402.2	NM_000402.2:1155	Housekeeping	mRNA	100,00	FALSE	388,55	758,03	19,86		414,20	585,26	502,90	459,34	529,57	646,68	754,31	528,75	678,91	642,48	589,16	431,71	420,74	449,65	574,69	474,32	617,38	415,86	475,87	519,52	758,03	466,11	602,42	449,50	456,16	411,68	464,41	447,58	741,98	478,96	445,21	450,65	420,20	470,74	388,55	412,13	467,43	492,21
GATA3	NM_001002295.1	NM_001002295.1:2835	Endogenous	mRNA	68,42	FALSE	20,00	64,05	37,32		26,76	20,00	20,00	34,13	34,44	56,10	35,12	37,09	64,05	20,00	30,47	30,84	27,91	24,54	30,84	21,43	57,26	20,00	31,23	48,36	20,00	24,37	30,32	20,00	31,41	29,95	20,00	23,37	20,00	20,00	20,00	42,69	20,00	37,25	28,67	20,00	30,75	34,16
GNLY	NM_006433.2	NM_006433.2:305	Endogenous	mRNA	100,00	FALSE	723,89	12666,58	63,26		723,89	5453,41	4750,32	2559,48	4584,80	7783,52	6403,90	2161,59	5650,62	5480,84	4219,59	1131,78	8769,60	1818,80	7476,93	4758,83	3734,15	2206,21	5307,42	5655,25	7376,54	1588,55	10321,27	1810,31	1215,92	4987,77	5785,62	12666,58	4146,69	2209,66	1934,85	1162,19	4047,18	4389,78	2513,84	1204,10	1602,63	4971,79
GPATCH3	NM_022078.2	NM_022078.2:1685	Housekeeping	mRNA	100,00	FALSE	101,07	436,00	39,22		173,33	225,86	285,19	120,12	109,16	171,41	176,99	117,31	198,55	155,54	159,48	112,51	106,07	132,08	120,35	189,92	273,84	104,13	211,17	174,83	209,46	125,76	123,99	163,25	188,45	121,35	101,07	156,59	305,17	161,25	193,21	208,72	436,00	167,60	104,16	211,03	143,22	114,12
GPI	NM_000175.2	NM_000175.2:1695	Endogenous	mRNA	100,00	FALSE	473,78	1074,07	17,11		764,67	769,93	796,80	806,07	811,57	690,31	844,21	592,58	861,44	677,18	693,78	564,23	479,11	538,42	704,06	615,55	789,15	473,78	658,78	772,47	625,52	585,59	663,06	679,84	625,16	576,04	685,77	555,09	1074,07	734,56	673,42	689,41	666,63	659,04	563,51	574,74	717,84	618,76
GTF3C1	NM_001520.3	NM_001520.3:2904	Endogenous	mRNA	100,00	FALSE	217,63	477,30	21,62		367,04	477,30	459,36	465,48	389,21	314,77	445,28	305,35	368,28	330,21	354,51	304,20	243,61	260,55	328,71	262,00	368,44	219,32	269,16	343,46	319,17	246,81	287,06	261,65	287,16	237,33	217,63	229,05	391,93	273,52	315,01	374,75	303,30	324,86	270,34	299,16	297,86	260,08
GUSB	NM_000181.1	NM_000181.1:1350	Housekeeping	mRNA	100,00	FALSE	95,38	278,24	22,45		172,05	227,28	213,35	263,46	185,19	179,20	226,15	198,39	148,91	160,32	180,81	159,18	155,30	151,57	157,21	147,07	164,30	112,59	159,12	157,47	151,04	124,19	171,16	159,90	127,13	131,34	146,95	137,90	278,24	203,05	163,80	185,00	148,49	172,78	95,38	130,34	206,48	169,25
GZMA	NM_006144.2	NM_006144.2:155	Endogenous	mRNA	100,00	FALSE	2580,75	10606,90	36,84		3071,44	9156,73	2821,45	5736,65	10606,90	8523,69	10025,14	7126,51	9442,25	6880,66	6348,69	3792,90	6532,92	3280,34	7270,82	6248,04	3993,05	4146,90	6308,23	5739,57	8104,65	4963,74	8656,87	5627,71	3650,76	4778,09	8154,18	6513,84	7635,18	6311,28	5415,34	2778,20	4584,27	4526,35	3942,80	2580,75	3091,91	5750,47
GZMB	NM_004131.3	NM_004131.3:540	Endogenous	mRNA	100,00	FALSE	431,67	9737,55	76,02		732,81	4642,29	1576,18	3615,35	5376,87	4642,06	7436,33	1958,02	2901,37	5906,77	1833,50	920,10	4363,23	816,30	2237,81	1258,37	2041,33	1511,81	1417,20	2756,33	9737,55	1836,15	5784,28	1688,43	762,76	1730,44	4439,50	3166,94	1869,90	1102,44	802,22	431,67	2312,67	1691,56	2770,73	1715,53	601,86	2669,89
GZMH	NM_033423.3	NM_033423.3:705	Endogenous	mRNA	100,00	FALSE	450,65	7735,61	66,74		713,69	5440,62	631,34	2237,33	4497,73	5999,31	7659,67	3194,08	2126,39	5178,14	2610,58	949,27	5157,51	1930,67	2990,02	1867,11	1638,05	2177,58	2719,88	2591,42	7735,61	3551,26	6412,30	2456,60	1218,91	2543,04	6068,36	3773,45	2465,28	1579,01	1393,04	450,65	2840,29	912,51	2166,84	1449,89	452,50	2447,85
GZMK	NM_002104.2	NM_002104.2:700	Endogenous	mRNA	100,00	FALSE	1268,13	8173,71	44,68		3852,68	4427,79	1526,11	3564,84	7775,18	3177,30	2646,40	5516,10	7125,32	3166,95	3535,96	3416,19	2545,26	2098,84	4184,52	3782,91	2842,93	2065,64	5081,38	3898,29	1268,13	2086,11	2344,30	3447,30	2811,73	2231,21	3275,06	3525,70	8173,71	3101,89	5100,33	3902,45	2448,53	3488,65	2264,56	1387,82	3317,72	3980,38
GZMM	NM_005317.2	NM_005317.2:669	Endogenous	mRNA	100,00	FALSE	630,60	1369,02	21,23		706,05	1071,08	801,15	698,91	855,10	1168,70	1127,95	776,31	1369,02	1091,14	890,85	685,07	874,98	750,62	798,84	943,78	739,36	664,47	889,28	822,06	1080,05	658,69	1084,21	649,65	661,05	663,60	977,19	848,41	1032,18	653,34	882,02	732,10	894,11	861,82	640,16	630,60	654,58	857,10
HAVCR2	NM_032782.3	NM_032782.3:955	Endogenous	mRNA	100,00	FALSE	77,77	296,37	35,65		179,70	167,62	222,06	189,06	83,82	179,20	209,30	95,74	174,53	77,77	91,42	125,85	102,01	83,00	296,37	124,67	171,77	88,51	78,82	150,03	111,14	101,40	146,90	114,05	131,61	99,08	93,63	181,13	179,51	94,36	88,20	145,47	101,10	173,81	182,57	104,27	137,95	123,44
HCK	NM_002110.2	NM_002110.2:260	Endogenous	mRNA	84,21	FALSE	20,00	700,27	128,00		20,00	75,29	65,31	700,27	65,63	102,85	129,23	56,07	156,92	58,63	88,37	140,01	21,32	28,87	51,90	20,00	209,11	20,00	50,56	105,39	44,17	67,60	56,60	36,90	38,89	29,95	138,27	80,63	362,01	20,00	35,00	45,86	148,49	114,84	20,00	142,75	30,75	20,00
HDAC3	NM_003883.2	NM_003883.2:1455	Housekeeping	mRNA	100,00	FALSE	155,63	396,22	27,10		392,53	366,50	396,22	382,90	288,50	211,92	247,22	215,64	243,38	203,39	226,52	173,35	172,05	233,85	197,08	196,74	256,41	171,81	172,50	267,82	193,78	155,63	190,70	209,10	236,30	205,84	171,75	171,79	311,15	257,99	211,41	298,85	218,00	192,43	194,27	219,72	238,11	225,14
HLA-A	NM_002116.5	NM_002116.5:1000	Endogenous	mRNA	100,00	FALSE	11349,15	32015,87	27,44		26266,52	32015,87	25549,82	27045,85	23087,73	16075,03	20147,21	12985,91	21004,49	16368,34	17632,08	14066,46	15136,55	13591,95	12983,08	15114,11	16248,52	11718,31	16395,15	19205,04	18202,69	13826,95	17352,15	12204,75	16810,54	14777,45	14080,54	13633,02	21394,65	12050,43	17357,65	19746,24	15638,97	14105,66	11349,15	13413,94	14942,94	16017,79
HLA-B	NM_005514.6	NM_005514.6:937	Endogenous	mRNA	100,00	FALSE	12196,15	28768,54	24,67		25393,51	28768,54	26721,07	25499,24	25788,19	17586,55	21969,06	16206,73	23582,42	20354,84	16727,01	13978,12	14148,39	13004,45	15314,91	14504,41	17926,40	12892,35	16714,87	18438,78	20045,04	13362,41	17343,39	15809,71	15116,02	14457,93	17016,45	14697,63	22788,85	12196,15	18670,88	18906,62	14583,74	15997,93	14456,34	13482,21	14294,50	15965,00
HLA-C	NM_002117.4	NM_002117.4:895	Endogenous	mRNA	100,00	FALSE	2174,39	10724,56	37,34		8744,04	8088,49	5882,38	10724,56	5617,29	7442,26	8106,36	6447,67	5621,80	6899,81	3918,92	2174,39	3412,63	2811,21	5308,32	5757,15	6074,21	3570,94	4437,47	4157,44	5994,42	3132,31	5309,22	2787,58	3311,26	3867,17	5512,80	5153,58	9011,42	4943,67	5072,33	3334,79	3573,27	4191,14	4462,42	3541,55	3956,49	4517,62
HLA-DMA	NM_006120.3	NM_006120.3:380	Endogenous	mRNA	100,00	FALSE	92,41	267,06	28,81		159,31	196,03	154,57	205,44	267,06	152,71	220,53	166,47	230,57	148,36	157,45	145,02	119,78	108,26	263,27	207,46	229,03	92,41	139,79	161,19	132,51	105,33	124,66	111,82	145,07	118,28	167,41	128,55	203,45	167,22	158,20	132,82	176,93	114,84	119,96	116,69	101,92	107,14
HLA-DMB	NM_002118.3	NM_002118.3:20	Endogenous	mRNA	100,00	FALSE	80,05	316,16	34,66		145,29	137,79	128,45	229,33	222,87	101,29	155,92	147,50	216,16	167,50	150,34	128,35	97,45	91,66	210,62	146,10	316,16	80,05	127,89	249,22	176,68	105,33	136,79	117,41	133,11	101,38	156,25	139,06	206,44	131,39	182,00	139,15	145,33	153,12	94,80	93,10	92,26	83,85
HLA-DOB	NM_002120.3	NM_002120.3:230	Endogenous	mRNA	68,42	FALSE	20,00	176,34	75,33		108,33	59,66	176,34	92,82	48,73	37,40	47,76	21,56	20,00	20,00	38,60	34,17	22,33	72,17	57,17	33,12	67,21	20,00	20,00	20,00	20,00	20,00	51,21	20,00	20,00	20,00	20,46	20,00	62,83	20,00	28,00	52,18	63,19	28,97	31,01	26,07	39,54	24,84
HLA-DPA1	NM_033554.2	NM_033554.2:857	Endogenous	mRNA	100,00	FALSE	422,62	2276,91	36,43		748,10	1511,44	603,04	2276,91	2160,50	1165,58	1264,20	914,32	1604,40	1567,32	1080,80	985,94	979,53	586,78	1411,89	859,04	958,43	722,39	1216,44	1396,14	1521,76	1095,72	1370,60	759,23	746,30	1072,98	1833,47	1156,93	1295,47	1119,16	926,82	1076,81	1042,60	950,79	826,83	805,63	422,62	676,98
HLA-DPB1	NM_002121.4	NM_002121.4:931	Endogenous	mRNA	100,00	FALSE	842,61	4382,33	37,36		2318,23	4382,33	1517,40	3425,61	4091,62	2365,44	2680,11	1820,87	2609,95	2541,22	1633,39	1532,66	2267,13	1200,27	1987,33	1535,96	1595,73	1144,11	2473,03	2611,26	2379,53	1835,37	2269,51	1442,43	1754,34	1642,88	2884,44	2033,38	2199,00	1777,29	1790,65	1799,43	1804,01	1748,46	1307,24	1163,14	842,61	1126,49
HLA-DQA1	NM_002122.3	NM_002122.3:261	Endogenous	mRNA	73,68	FALSE	20,00	1036,09	92,71		20,00	20,00	132,80	449,10	768,03	20,00	207,89	440,77	538,00	20,00	202,14	313,37	203,01	97,44	771,76	20,00	495,40	169,86	408,95	20,00	183,81	20,00	20,00	364,52	197,42	215,82	1036,09	333,05	643,25	259,19	190,40	374,75	432,84	251,41	109,42	20,00	115,98	20,00
HLA-DQB1	NM_002123.3	NM_002123.3:384	Endogenous	mRNA	71,05	FALSE	20,00	299,18	81,80		20,00	20,00	20,00	144,70	81,87	20,00	119,40	234,62	230,57	20,00	89,39	138,35	43,65	23,82	211,37	20,00	189,20	89,16	159,12	20,00	79,79	20,00	20,00	93,93	37,39	43,01	147,57	151,92	299,18	69,28	63,00	196,07	97,94	113,81	63,20	20,00	50,96	20,00
HLA-DRA	NM_019111.3	NM_019111.3:335	Endogenous	mRNA	100,00	FALSE	264,74	2737,62	52,20		402,73	970,22	642,23	2737,62	1799,22	825,88	1112,50	752,16	1774,13	1646,29	868,50	1286,80	507,53	377,47	1862,46	944,75	980,84	465,32	1046,91	1693,72	954,66	846,55	898,23	503,17	725,37	751,93	1639,39	1082,13	1436,08	944,78	648,22	733,68	846,72	871,13	708,63	773,36	328,61	264,74
HLA-DRB3	NM_022555.3	NM_022555.3:698	Endogenous	mRNA	100,00	FALSE	220,54	1895,39	49,91		531,45	1639,29	498,54	1823,71	1895,39	738,62	1127,95	746,98	1128,84	1421,36	595,25	886,76	953,65	370,26	1338,93	1012,93	1381,63	564,24	1078,14	949,77	1051,55	745,15	537,05	431,61	427,74	536,10	1249,39	794,66	1199,73	776,37	421,41	570,82	966,77	523,50	517,87	425,78	220,54	275,61
HLA-DRB4	NM_021983.4	NM_021983.4:194	Endogenous	mRNA	63,16	FALSE	20,00	456,87	104,46		128,72	349,45	185,05	347,41	351,53	20,00	247,22	20,00	84,86	20,00	170,65	20,00	20,00	195,59	20,00	29,22	87,13	20,83	37,18	340,98	29,92	55,81	456,87	48,08	149,56	20,00	20,00	202,17	20,00	247,24	161,00	20,00	20,00	20,00	20,00	157,65	20,00	113,35
HLA-E	NM_005516.4	NM_005516.4:1204	Endogenous	mRNA	100,00	FALSE	7895,51	16582,56	19,02		15422,18	15265,00	16582,56	15075,68	11799,88	10401,40	13529,80	10801,90	12410,87	10636,25	11109,69	9356,81	10000,86	9680,08	9061,83	9405,66	10201,69	7895,51	10207,38	12839,32	11591,30	8960,67	12462,74	9905,81	10113,24	8897,19	9378,14	9336,04	15054,94	9527,83	11606,30	11968,24	9149,59	10072,81	9783,26	10686,71	12452,89	11361,20
HLA-G	NM_002127.4	NM_002127.4:1180	Endogenous	mRNA	100,00	FALSE	2495,44	7473,80	26,88		6119,93	3657,86	7473,80	7227,97	6014,30	4975,53	6745,23	3982,46	5725,88	4983,13	5884,47	3156,16	3684,66	3541,61	4690,76	4508,52	7005,26	3449,24	5011,49	4334,74	6988,98	3471,87	4556,53	4612,42	3389,03	4633,70	5204,02	5082,29	7318,04	4009,64	3994,30	4582,37	4230,42	2495,44	4044,03	3187,77	5026,67	5980,27
HMGB1	NM_002128.4	NM_002128.4:208	Endogenous	mRNA	100,00	FALSE	799,39	2906,36	35,84		2181,87	2379,39	2906,36	2360,86	1929,83	1028,45	1580,26	1204,14	1232,92	1174,89	1249,42	1151,79	935,88	1078,29	1463,04	1092,80	988,30	955,37	1103,42	1267,19	966,06	799,39	1063,33	1016,41	1338,56	960,07	939,36	972,28	1516,86	2029,31	1253,03	1674,51	1127,90	1190,82	943,28	1081,21	1369,79	1321,36
HPRT1	NM_000194.1	NM_000194.1:240	Housekeeping	mRNA	100,00	FALSE	307,56	642,23	21,19		587,52	607,99	642,23	593,12	495,78	322,56	488,83	434,73	435,53	410,38	400,22	420,04	307,56	360,87	573,18	402,25	552,65	367,70	370,29	487,29	344,82	333,27	340,96	421,55	544,40	384,80	346,60	386,81	592,38	607,96	469,01	537,61	353,85	419,01	363,38	444,40	476,22	426,22
HRAS	NM_005343.2	NM_005343.2:396	Endogenous	mRNA	94,74	FALSE	20,00	82,15	30,57		73,92	79,55	54,43	68,94	50,68	43,63	66,02	45,72	76,86	53,84	51,81	43,34	39,08	44,03	47,39	47,72	82,15	42,30	49,07	58,28	65,54	31,44	67,38	67,09	50,85	37,63	39,68	37,40	20,00	66,89	33,60	56,92	20,00	39,31	28,09	50,90	60,63	43,48
ICAM1	NM_000201.2	NM_000201.2:2253	Endogenous	mRNA	100,00	FALSE	34,76	93,29	27,22		53,53	85,23	74,02	73,71	75,37	52,98	81,47	76,77	92,87	64,61	75,17	56,67	47,20	58,46	85,00	61,36	74,68	35,14	71,38	62,00	38,47	60,52	67,38	43,61	47,86	35,33	65,10	43,24	86,76	63,30	35,00	93,29	82,14	63,11	42,72	34,76	53,60	68,32
ICAM2	NM_000873.3	NM_000873.3:415	Endogenous	mRNA	100,00	FALSE	391,81	1202,50	22,78		822,02	697,48	1001,44	806,75	659,52	688,75	653,17	655,55	1202,50	825,54	855,30	732,58	391,81	617,09	634,86	645,74	811,55	527,15	637,96	840,66	608,42	618,60	680,58	742,46	765,75	629,81	438,37	553,92	1086,04	637,82	834,42	991,42	562,37	842,16	665,91	647,98	886,54	809,74
ICAM3	NM_002162.3	NM_002162.3:1225	Endogenous	mRNA	100,00	FALSE	1845,02	3713,76	18,89		3713,76	3530,01	3383,13	3345,75	2859,65	2416,86	2917,50	2368,60	3460,18	2614,20	2597,37	2205,23	1990,02	1992,02	2507,10	2154,43	3325,88	1845,02	2510,21	2799,73	2546,24	2184,36	2646,18	2426,41	2934,37	2365,62	2256,33	2067,27	1854,94	2000,64	2760,87	2714,95	2328,47	2599,94	2042,20	2270,41	2813,39	2595,36
ICOS	NM_012092.2	NM_012092.2:640	Endogenous	mRNA	100,00	FALSE	145,71	542,08	32,97		369,59	387,80	542,08	335,80	206,63	191,67	345,55	209,60	216,16	150,75	312,86	265,03	180,17	228,79	248,98	280,50	348,52	214,76	205,22	250,46	158,16	166,64	187,33	185,62	284,16	193,55	145,71	218,53	350,05	324,88	277,21	420,60	180,09	243,13	226,46	247,03	296,10	213,50
ICOSLG	NM_015259.4	NM_015259.4:1190	Endogenous	mRNA	73,68	FALSE	20,00	73,15	40,95		35,68	20,00	54,43	49,14	20,00	20,00	36,52	25,88	43,23	26,32	26,41	38,34	20,00	34,64	31,59	20,00	52,28	25,38	20,00	73,15	28,50	33,80	22,91	25,72	67,30	30,72	20,00	28,05	20,00	20,00	30,80	47,44	20,00	37,25	26,33	31,03	29,87	28,73
IDO1	NM_002164.3	NM_002164.3:50	Endogenous	mRNA	71,05	FALSE	20,00	62,24	32,60		26,76	20,00	20,00	53,92	20,79	20,00	20,00	35,37	41,63	31,11	37,58	35,84	33,50	31,76	20,00	34,09	62,24	29,94	38,66	32,24	20,00	28,30	33,02	20,00	20,00	26,11	21,08	29,22	20,00	23,89	20,00	36,37	20,00	38,28	28,09	36,00	34,27	33,38
IFI16	NM_005531.1	NM_005531.1:2255	Endogenous	mRNA	100,00	FALSE	500,26	1102,67	21,62		600,27	1034,14	690,12	859,99	916,18	875,74	1102,67	728,00	851,84	714,27	687,69	615,90	670,95	557,91	1002,69	610,68	891,22	555,78	660,27	898,94	830,70	533,71	782,33	644,06	592,26	550,70	693,83	642,74	1053,13	864,75	653,82	768,47	666,63	633,17	640,75	500,26	610,65	579,94
IFI35	NM_005533.3	NM_005533.3:415	Endogenous	mRNA	100,00	FALSE	76,28	158,73	20,35		138,92	130,69	143,69	137,87	115,66	126,22	158,73	95,74	139,30	86,14	103,61	111,68	91,86	87,33	139,16	87,66	104,56	92,41	101,12	110,35	143,91	93,54	122,64	80,51	76,28	96,01	96,11	87,65	146,60	95,55	107,80	139,15	101,10	118,98	78,41	93,10	114,22	97,04
IFIH1	NM_022168.2	NM_022168.2:185	Endogenous	mRNA	100,00	FALSE	84,10	224,44	29,78		197,54	224,44	224,24	200,66	192,98	123,10	171,37	144,05	137,70	105,29	99,55	125,85	96,43	95,27	121,11	114,93	141,90	99,57	121,94	154,99	95,47	84,10	105,12	118,53	121,14	99,08	91,77	96,99	170,53	95,55	137,20	142,31	97,94	133,46	91,87	111,72	121,25	89,28
IFIT1	NM_001548.3	NM_001548.3:1440	Endogenous	mRNA	94,74	FALSE	20,00	139,16	39,74		40,78	56,82	91,44	51,19	37,04	43,63	49,16	44,85	56,04	33,50	61,96	62,51	32,48	54,13	139,16	71,10	107,05	65,08	83,28	102,91	61,27	53,45	49,86	72,68	65,81	60,68	53,32	58,43	20,00	52,55	85,40	85,39	20,00	81,73	44,47	72,00	47,45	38,04
IFIT2	NM_001547.4	NM_001547.4:1995	Endogenous	mRNA	100,00	FALSE	38,40	248,59	44,09		87,94	248,59	193,76	125,59	175,44	230,62	154,51	154,40	208,16	63,41	132,05	119,18	107,09	46,91	151,19	118,82	117,00	153,59	136,81	60,76	69,82	123,41	155,66	142,01	65,81	38,40	66,34	140,23	164,55	78,83	107,80	185,00	91,62	199,68	50,32	132,82	38,66	62,88
IFITM1	NM_003641.3	NM_003641.3:482	Endogenous	mRNA	100,00	FALSE	8653,37	18298,62	19,82		18298,62	16711,10	17814,77	15932,93	14145,56	13982,29	11831,55	11002,88	14585,29	14367,92	11539,37	9839,36	8653,37	8905,64	13280,20	9470,91	13891,03	8945,90	10025,95	14006,08	15848,80	10790,54	11166,27	11668,03	12401,51	11634,55	10277,82	11028,19	16395,29	9787,02	13923,36	14224,63	11272,70	12733,79	11297,07	12018,67	13932,51	12372,79
IFITM2	NM_006435.2	NM_006435.2:390	Endogenous	mRNA	100,00	FALSE	1593,88	4892,36	30,79		3131,34	4260,17	4401,99	4892,36	4350,88	3498,30	3330,48	2730,02	3966,16	3972,14	2876,72	2214,40	2176,79	2106,06	3598,55	1886,59	2352,51	1757,81	2043,26	3306,85	4391,44	2461,83	2026,25	2234,09	2647,21	2396,34	3009,69	2982,30	3665,00	2215,64	2241,46	1952,80	2167,34	2591,66	2001,24	1593,88	2289,72	3567,36
IFNAR1	NM_000629.2	NM_000629.2:3123	Endogenous	mRNA	100,00	FALSE	71,68	226,41	27,76		118,52	221,60	226,41	158,35	133,20	71,68	151,70	104,37	110,48	114,86	129,01	145,85	80,70	120,53	127,88	140,25	199,15	105,43	114,51	185,99	92,62	106,11	107,14	140,89	160,03	102,15	104,79	105,18	197,46	120,64	121,80	178,68	123,22	157,26	112,94	150,20	115,10	97,82
IFNAR2	NM_000874.3	NM_000874.3:631	Endogenous	mRNA	100,00	FALSE	438,23	1206,71	26,75		862,81	1088,12	1162,54	1206,71	673,16	573,44	782,40	643,47	690,12	563,52	684,64	699,24	460,84	557,19	734,91	643,80	938,52	498,51	582,94	706,75	578,50	523,49	602,42	587,04	664,05	440,87	487,35	438,23	846,69	653,34	677,62	925,01	647,67	810,09	647,19	621,91	670,40	554,32
IFNG	NM_000619.2	NM_000619.2:970	Endogenous	mRNA	100,00	FALSE	43,05	285,53	43,54		62,45	285,53	60,96	107,16	195,58	194,78	240,20	113,00	123,29	147,16	106,66	55,84	146,17	112,59	186,55	163,63	149,37	93,72	142,76	162,43	267,88	166,64	206,87	126,35	91,23	112,90	220,74	128,55	167,54	168,41	91,00	55,34	101,10	96,22	90,11	78,20	43,05	95,49
IFNGR1	NM_000416.1	NM_000416.1:1140	Endogenous	mRNA	100,00	FALSE	282,45	906,28	25,95		356,85	561,11	435,41	643,62	543,86	550,07	602,60	518,40	906,28	686,75	616,58	455,05	307,06	381,08	454,33	459,72	537,72	282,45	521,97	633,60	532,90	323,06	506,73	625,05	498,03	367,13	453,87	397,33	885,58	456,27	520,81	521,80	445,47	553,51	414,88	454,33	536,85	656,02
IFNL1	NM_172140.1	NM_172140.1:233	Endogenous	mRNA	100,00	FALSE	66,99	429,68	52,90		135,09	183,25	261,25	83,95	73,42	186,99	134,85	92,29	230,57	120,84	112,75	85,01	66,99	113,31	95,53	181,16	318,65	78,10	220,09	168,63	186,66	93,54	82,88	140,89	179,47	117,51	70,68	123,87	284,22	108,69	140,00	167,61	429,68	118,98	67,88	156,41	90,50	87,73
IGF1R	NM_000875.2	NM_000875.2:455	Endogenous	mRNA	100,00	FALSE	86,19	1014,50	54,01		516,15	367,92	1014,50	572,64	139,05	127,78	339,93	227,72	224,17	266,80	388,03	422,54	118,76	381,80	276,81	356,47	749,32	269,43	203,73	185,99	235,10	227,16	231,13	409,25	535,42	205,84	86,19	215,02	287,22	209,02	295,41	363,68	293,82	441,77	373,92	543,71	500,82	223,59
IGF2R	NM_000876.1	NM_000876.1:2605	Endogenous	mRNA	100,00	FALSE	218,02	668,62	27,26		280,38	498,61	367,92	381,53	390,51	381,77	668,62	340,71	401,90	439,09	344,35	272,53	360,35	223,02	376,10	343,81	273,84	218,02	279,57	353,38	424,61	235,81	342,31	314,20	228,83	238,10	280,88	302,67	550,50	225,74	303,81	343,12	306,46	322,79	291,99	327,71	310,16	280,26
IKBKB	NM_001556.1	NM_001556.1:1995	Endogenous	mRNA	100,00	FALSE	70,12	186,82	25,40		170,78	156,26	148,04	174,73	120,86	118,43	186,82	143,19	91,27	95,71	98,53	132,51	98,97	139,30	116,59	99,35	161,81	76,14	96,66	104,15	94,04	99,04	113,88	101,75	89,74	84,49	78,75	70,12	143,61	94,36	105,00	147,05	104,26	101,39	86,02	130,34	118,62	101,70
IKBKE	NM_014002.2	NM_014002.2:2470	Endogenous	mRNA	100,00	FALSE	262,90	803,33	27,81		648,70	603,72	803,33	715,29	335,28	345,93	664,41	322,60	483,56	384,05	484,53	578,39	270,51	591,11	537,08	496,73	654,72	321,50	318,24	491,01	354,79	389,87	376,00	362,28	480,09	346,39	262,90	393,82	538,53	414,46	492,81	545,52	391,76	489,36	418,97	412,13	471,83	370,32
IKBKG	NM_003639.2	NM_003639.2:470	Endogenous	mRNA	100,00	FALSE	152,08	385,95	22,07		230,68	214,50	222,06	274,38	238,47	299,19	365,21	248,42	285,01	236,89	240,74	206,69	179,16	206,42	245,97	216,22	268,86	165,95	224,55	264,10	326,29	186,29	228,43	243,76	200,41	152,08	208,33	188,15	385,95	197,08	225,41	221,37	164,29	210,02	172,04	198,61	205,60	213,50
IL10RA	NM_001558.2	NM_001558.2:150	Endogenous	mRNA	100,00	FALSE	1598,67	4545,80	25,49		2455,87	3345,34	1887,50	3343,02	4191,04	3174,18	4316,56	3316,56	4545,80	3107,13	2837,10	2462,76	2716,80	1598,67	2556,00	2518,69	2691,08	1882,76	2412,06	3584,59	2623,18	2082,18	2958,17	2272,11	2096,83	2149,80	2500,01	2347,74	3970,17	2557,24	2916,28	3380,64	2432,73	2223,34	2249,35	1948,91	2230,85	2740,54
IL11RA	NM_147162.1	NM_147162.1:400	Endogenous	mRNA	94,74	FALSE	20,00	143,69	53,74		123,62	115,06	143,69	118,08	58,48	65,45	129,23	69,87	64,05	33,50	29,46	76,67	39,59	72,17	36,11	53,57	77,17	35,14	37,18	73,15	41,32	27,51	39,08	55,91	43,37	36,87	20,00	32,72	20,00	31,05	57,40	107,52	88,46	42,42	37,45	69,52	48,32	43,48
IL12A	NM_000882.2	NM_000882.2:775	Endogenous	mRNA	63,16	FALSE	20,00	66,35	40,55		20,00	35,51	20,00	22,52	27,29	20,00	35,12	20,00	20,00	23,93	20,00	20,00	23,35	21,65	24,82	40,91	20,00	22,78	55,02	49,60	20,00	20,00	26,28	40,25	29,91	26,88	26,04	29,22	20,00	20,00	20,00	20,00	66,35	20,69	21,07	45,93	31,63	20,96
IL12RB1	NM_005535.1	NM_005535.1:225	Endogenous	mRNA	100,00	FALSE	159,03	469,16	26,38		238,32	362,23	274,31	264,82	278,10	367,75	469,16	241,52	358,67	263,21	220,43	205,02	289,29	201,37	248,98	225,96	370,93	186,13	267,68	316,18	377,59	211,44	262,13	253,82	216,86	204,30	259,18	267,61	335,09	223,36	201,61	238,76	401,24	220,37	175,55	229,65	159,03	205,73
IL15	NM_172174.1	NM_172174.1:1685	Endogenous	mRNA	86,84	FALSE	20,00	97,94	40,80		30,59	41,20	20,00	47,78	57,83	46,75	53,38	51,75	62,45	38,29	40,63	29,17	20,00	36,09	34,60	34,09	62,24	26,03	53,54	39,68	20,00	30,65	26,95	31,31	20,00	39,94	38,44	25,71	20,00	29,86	44,80	49,02	97,94	26,90	23,41	40,96	25,48	41,15
IL15RA	NM_002189.2	NM_002189.2:505	Endogenous	mRNA	100,00	FALSE	55,32	185,74	26,31		93,04	143,47	71,84	117,39	148,15	102,85	137,66	113,86	185,74	100,50	121,89	77,51	72,58	64,96	101,55	114,93	109,54	55,32	83,28	152,51	128,24	73,10	117,92	107,34	94,22	73,73	106,03	104,01	155,58	108,69	141,40	96,45	120,06	80,70	93,04	88,14	104,56	105,58
IL16	NM_004513.4	NM_004513.4:1262	Endogenous	mRNA	100,00	FALSE	1699,21	5601,54	30,40		4250,31	3892,25	5601,54	4003,03	2919,43	1846,54	2543,86	2134,85	2979,83	2203,82	2893,99	2366,91	1699,21	2549,21	2564,27	2536,23	2589,01	1874,30	2119,10	2494,71	2083,16	2141,92	2198,08	2159,17	2753,40	1783,43	1753,48	1816,02	3159,38	2218,02	2452,86	2912,60	2006,21	2604,07	2161,58	2399,51	2831,84	2117,12
IL17RA	NM_014339.6	NM_014339.6:482	Endogenous	mRNA	100,00	FALSE	237,48	698,83	27,67		507,23	647,76	698,83	613,59	310,59	302,30	494,44	409,72	443,53	356,54	431,71	500,05	267,98	409,95	356,55	474,32	629,83	274,64	413,41	461,25	350,52	355,28	381,40	360,05	590,76	332,57	237,48	319,03	676,16	330,85	362,61	586,63	353,85	515,23	356,36	499,02	408,57	431,65
IL18	NM_001562.2	NM_001562.2:48	Endogenous	mRNA	57,89	FALSE	20,00	77,17	46,41		20,00	20,00	20,00	38,22	20,00	20,00	33,71	20,00	36,83	20,00	27,43	30,84	20,00	25,26	20,00	33,12	77,17	20,00	44,61	53,32	20,00	20,00	34,37	55,91	29,91	23,04	20,46	28,05	20,00	20,00	20,00	34,79	63,19	25,86	20,00	52,14	27,24	28,73
IL18R1	NM_003855.2	NM_003855.2:2025	Endogenous	mRNA	100,00	FALSE	45,56	334,63	46,06		126,17	268,48	145,86	127,63	334,63	127,78	207,89	209,60	139,30	265,61	169,64	58,34	123,33	132,80	116,59	86,68	174,26	45,56	115,99	80,59	74,09	53,45	90,97	148,72	113,67	86,02	110,37	134,39	185,49	133,77	151,20	123,33	75,83	134,50	53,25	91,86	111,59	157,60
IL18RAP	NM_003853.2	NM_003853.2:2412	Endogenous	mRNA	97,37	FALSE	20,00	243,96	49,30		57,35	152,00	111,03	67,57	192,98	191,67	106,76	128,52	145,71	187,84	101,58	65,84	89,33	88,05	69,96	87,66	243,96	48,81	53,54	83,07	64,12	35,37	146,90	138,65	64,31	64,52	120,91	93,49	191,48	83,61	141,40	93,29	20,00	148,98	33,94	60,83	111,59	173,13
IL1RAP	NM_002182.2	NM_002182.2:460	Endogenous	mRNA	100,00	FALSE	57,04	165,46	24,69		119,80	127,85	165,46	119,44	94,22	67,01	106,76	100,92	108,88	78,96	99,55	90,84	70,04	69,29	65,44	82,79	114,51	58,57	101,12	105,39	91,19	58,17	78,17	84,98	112,17	72,20	57,04	78,30	110,70	59,72	89,60	98,04	94,78	81,73	79,00	81,93	91,38	97,04
IL21R	NM_021798.2	NM_021798.2:2080	Endogenous	mRNA	100,00	FALSE	112,56	289,79	21,08		145,29	289,79	226,41	215,68	244,31	130,89	240,20	174,24	233,77	183,05	188,94	164,18	218,75	154,45	248,23	209,40	273,84	136,02	172,50	189,71	112,56	176,86	163,74	158,78	198,91	149,77	174,85	164,77	212,42	169,61	163,80	241,93	180,09	202,78	177,30	162,62	190,66	155,27
IL23A	NM_016584.2	NM_016584.2:411	Endogenous	mRNA	100,00	FALSE	37,05	221,56	39,44		147,84	100,86	106,68	130,36	51,33	56,10	64,61	68,14	132,90	56,23	108,69	102,51	37,05	106,82	75,22	135,38	221,56	90,46	89,23	188,47	68,39	69,96	90,30	116,29	109,18	60,68	45,26	63,11	95,74	89,58	100,80	161,28	113,74	138,64	136,93	93,10	134,43	75,31
IL2RA	NM_000417.1	NM_000417.1:1000	Endogenous	mRNA	100,00	FALSE	36,94	235,60	57,55		62,45	42,62	56,60	81,22	56,53	121,54	116,59	86,26	204,95	62,21	42,66	103,34	52,78	41,86	43,63	38,96	94,60	47,51	56,51	171,11	44,17	36,94	41,78	82,74	80,76	76,04	40,92	44,41	122,67	77,64	67,20	235,60	75,83	61,04	86,60	43,45	76,44	126,55
IL2RB	NM_000878.2	NM_000878.2:1980	Endogenous	mRNA	100,00	FALSE	764,22	2172,82	25,25		1076,91	1423,37	1029,74	1233,33	1738,79	1907,31	1924,40	1409,43	2172,82	1402,21	1520,64	1051,78	1115,55	845,89	1407,38	1303,18	1120,24	918,28	1440,99	1532,54	1410,62	1124,80	1428,55	1092,45	904,84	1005,39	1117,94	1274,96	1866,91	1409,41	1545,64	1042,02	992,05	1447,40	764,22	851,56	1139,59	1261,58
IL2RG	NM_000206.1	NM_000206.1:595	Endogenous	mRNA	100,00	FALSE	4119,01	7548,41	14,47		5677,70	7179,35	6195,88	5514,83	6734,90	6589,89	7071,12	5108,97	6628,95	5840,97	5894,63	4928,01	4750,98	4119,01	5823,58	5297,44	6756,32	4442,36	5252,40	6331,01	6438,98	5007,76	6017,43	5190,51	5835,83	5122,18	5610,76	4905,83	7548,41	5303,19	6118,16	5945,38	4410,51	5390,24	5036,46	4492,42	5603,93	5333,57
IL3RA	NM_002183.2	NM_002183.2:745	Endogenous	mRNA	73,68	FALSE	20,00	98,73	53,32		20,00	41,20	91,44	87,36	29,89	34,28	33,71	62,97	40,03	80,16	39,62	34,17	30,96	25,26	20,00	58,44	92,11	20,00	63,94	32,24	20,00	70,74	74,12	20,00	61,32	20,00	20,00	54,92	98,73	71,66	20,00	49,02	72,67	25,86	20,00	64,55	20,00	69,87
IL4	NM_000589.2	NM_000589.2:625	Endogenous	mRNA	52,63	FALSE	20,00	173,90	82,88		20,00	29,83	56,60	20,00	20,00	20,00	20,00	20,00	20,00	25,13	25,39	26,67	62,43	22,37	20,00	42,85	102,07	20,00	90,71	63,24	20,00	62,88	29,65	30,19	41,88	20,00	20,00	28,05	20,00	60,92	20,00	20,00	20,00	42,42	20,00	32,27	20,00	173,90
IL4R	NM_000418.2	NM_000418.2:705	Endogenous	mRNA	100,00	FALSE	303,20	847,53	25,15		511,06	532,70	618,28	583,56	426,25	461,25	678,46	451,98	624,47	422,34	435,77	551,72	356,29	382,53	408,45	405,17	754,30	360,54	434,23	658,39	353,37	349,78	351,75	491,99	459,15	496,93	303,20	354,09	628,29	450,29	557,21	847,53	404,40	400,39	418,97	466,74	576,38	496,87
IL5RA	NM_000564.3	NM_000564.3:210	Endogenous	mRNA	78,95	FALSE	20,00	166,14	62,88		20,00	100,86	20,00	26,62	55,23	76,35	68,83	102,65	48,04	69,39	44,69	50,84	65,98	36,81	20,31	34,09	62,24	20,00	60,97	38,44	20,00	36,16	56,60	52,55	52,35	44,55	22,32	35,06	20,00	44,19	42,00	33,21	20,00	34,14	20,00	20,00	31,63	166,14
IL6R	NM_000565.2	NM_000565.2:993	Endogenous	mRNA	100,00	FALSE	111,15	632,49	39,84		395,08	313,94	589,98	466,85	133,20	148,03	275,32	235,48	299,42	178,27	285,44	380,04	111,15	311,79	218,89	270,76	448,10	267,48	212,65	426,53	138,21	201,22	196,76	281,78	499,53	329,50	146,95	210,35	320,13	346,38	333,21	632,49	278,03	421,08	356,36	399,71	447,22	298,90
IL6ST	NM_002184.2	NM_002184.2:2505	Endogenous	mRNA	100,00	FALSE	274,20	2862,82	50,43		1340,73	1414,85	2862,82	1211,49	274,20	364,63	1028,22	821,16	566,82	799,21	965,00	970,93	328,88	1715,59	849,99	958,39	1242,23	1070,57	578,48	939,86	548,57	833,19	774,25	1000,76	2348,09	861,76	453,87	612,35	903,54	1023,61	1370,64	2054,00	932,02	1301,52	947,37	1330,72	1433,93	861,76
IL7R	NM_002185.2	NM_002185.2:1610	Endogenous	mRNA	100,00	FALSE	4011,00	23244,33	39,40		18018,24	14034,82	23244,33	16476,91	11274,21	7319,16	10352,43	12418,34	18223,21	11544,34	11031,48	10714,45	4972,77	11536,41	7268,57	8550,51	11391,64	9672,19	6608,62	16299,92	4011,00	6057,89	7292,34	11907,32	14798,96	9490,90	4316,74	6476,45	14806,62	9083,51	15256,19	19331,97	8306,03	15500,29	10857,62	8894,21	18030,46	14597,06
ILF3	NM_001137673.1	NM_001137673.1:730	Endogenous	mRNA	100,00	FALSE	933,72	2771,38	29,39		2323,33	2210,34	2771,38	2204,57	1475,63	1170,25	1769,89	1371,48	1361,02	1174,89	1329,67	1225,13	977,50	1360,49	1337,42	1118,12	1379,15	1089,44	1029,07	1398,62	1044,43	933,80	1236,50	1237,81	1417,83	1171,29	944,94	933,72	1771,17	1346,10	1510,64	1780,45	1181,61	1318,07	1097,76	1251,27	1525,31	1200,25
INPP5D	NM_005541.3	NM_005541.3:4075	Endogenous	mRNA	100,00	FALSE	600,04	1826,80	30,06		1220,93	1826,80	1563,12	1326,83	1517,22	1058,06	1220,66	819,44	1056,79	911,68	864,44	680,07	770,94	668,34	1040,30	730,48	963,41	600,04	709,34	934,90	1178,37	645,33	946,75	725,69	767,24	698,93	890,38	700,00	1136,90	782,34	870,82	955,06	748,78	793,53	662,98	686,46	801,31	837,69
IRAK1	NM_001569.3	NM_001569.3:1995	Endogenous	mRNA	100,00	FALSE	151,56	430,67	23,88		291,85	348,03	361,39	368,57	322,29	363,08	359,60	256,18	315,44	271,59	263,09	191,69	181,70	228,79	236,94	214,27	430,67	173,11	215,63	354,62	260,75	195,72	256,06	232,58	227,33	243,47	205,85	212,69	317,14	327,27	259,01	313,08	240,11	256,58	151,56	239,58	251,29	279,49
IRAK2	NM_001570.3	NM_001570.3:1285	Endogenous	mRNA	100,00	FALSE	68,33	158,92	20,39		123,62	136,37	158,92	104,43	115,01	127,78	125,02	87,98	110,48	77,77	127,99	91,68	68,52	118,37	118,10	126,62	102,07	68,33	95,17	105,39	115,41	92,75	100,40	112,93	151,06	87,56	70,06	108,68	134,63	83,61	133,00	90,13	107,42	86,91	88,36	104,27	120,37	97,04
IRAK4	NM_016123.1	NM_016123.1:2175	Endogenous	mRNA	100,00	FALSE	189,73	466,35	21,53		358,12	406,27	465,89	457,98	331,38	331,91	466,35	391,60	310,63	296,71	284,42	278,36	228,90	324,06	288,85	302,91	378,39	235,59	289,98	348,42	279,27	213,01	268,19	295,20	279,68	222,74	189,73	241,90	350,05	253,22	369,61	395,30	319,10	286,58	277,37	276,82	333,00	310,54
IRF1	NM_002198.1	NM_002198.1:510	Endogenous	mRNA	100,00	FALSE	298,22	968,72	25,68		298,22	640,66	348,33	475,72	551,01	752,64	783,81	602,93	968,72	848,27	633,85	524,22	717,14	499,45	816,14	614,58	960,92	475,08	582,94	629,88	719,56	653,19	847,70	521,06	599,74	353,31	791,17	543,40	810,79	481,35	590,82	844,37	552,89	586,61	623,19	507,71	484,13	562,86
IRF2	NM_002199.3	NM_002199.3:1624	Endogenous	mRNA	100,00	FALSE	578,08	1227,85	17,96		1008,09	1137,84	1227,85	1053,82	962,31	674,73	957,99	728,00	883,86	833,91	952,81	702,57	578,08	684,94	932,74	784,05	881,26	639,09	834,26	949,77	809,32	671,26	775,59	727,92	925,78	667,44	638,64	696,49	1106,98	773,98	1001,03	888,64	853,03	861,82	722,67	835,42	898,84	755,39
IRF3	NM_001571.5	NM_001571.5:1303	Endogenous	mRNA	100,00	FALSE	78,75	204,56	27,58		189,89	204,56	180,69	165,17	124,11	119,99	168,56	163,02	121,69	84,95	106,66	120,01	96,94	123,42	106,81	117,85	194,18	81,35	115,99	161,19	126,81	82,53	118,60	114,05	92,73	95,24	78,75	89,98	164,55	111,08	124,60	142,31	85,30	120,01	93,04	90,62	148,49	111,02
IRF4	NM_002460.1	NM_002460.1:325	Endogenous	mRNA	100,00	FALSE	55,87	397,74	54,16		67,55	149,16	126,27	153,57	89,67	79,47	191,04	79,36	128,10	76,57	55,87	107,51	87,80	73,62	284,33	192,85	251,43	181,57	95,17	189,71	158,16	117,12	188,68	90,57	91,23	74,50	115,95	102,84	188,49	397,74	107,80	148,63	101,10	73,46	95,38	81,93	66,78	64,44
IRF5	NM_002200.3	NM_002200.3:1845	Endogenous	mRNA	57,89	FALSE	20,00	63,48	38,58		20,00	20,00	20,00	63,48	20,00	20,00	53,38	27,60	46,43	20,00	21,33	25,84	20,00	20,00	33,10	20,00	49,79	20,83	32,72	34,72	20,00	22,79	22,91	33,54	20,00	20,00	30,38	33,89	20,00	27,47	35,00	41,11	20,00	34,14	20,00	31,03	20,00	24,84
IRF7	NM_001572.3	NM_001572.3:1763	Endogenous	mRNA	100,00	FALSE	49,60	261,25	48,12		197,54	178,99	261,25	184,28	141,00	101,29	148,90	100,92	92,87	69,39	65,01	69,17	50,75	80,84	126,37	71,10	89,62	73,54	59,48	84,31	66,97	60,52	56,60	53,67	61,32	67,59	49,60	70,12	116,68	102,72	85,40	98,04	94,78	75,53	64,37	72,00	89,62	101,70
IRF8	NM_002163.2	NM_002163.2:253	Endogenous	mRNA	92,11	FALSE	20,00	131,64	47,77		20,00	29,83	47,90	90,09	23,39	57,66	80,07	56,07	81,66	47,86	67,04	66,67	20,00	35,37	39,11	29,22	92,11	28,64	66,92	71,92	51,30	44,02	64,02	30,19	47,86	48,39	43,40	46,74	131,64	25,08	40,60	37,95	20,00	64,14	40,38	43,45	42,17	24,07
ISG15	NM_005101.3	NM_005101.3:305	Endogenous	mRNA	100,00	FALSE	149,55	666,45	28,75		248,52	295,47	304,79	294,17	204,68	289,84	280,93	259,63	387,49	149,55	298,64	256,69	191,34	196,32	666,45	299,01	313,67	293,51	231,99	379,41	384,71	278,25	307,27	374,58	272,20	264,98	303,82	250,08	457,75	328,46	347,21	300,43	240,11	349,69	241,67	259,44	311,04	249,21
ISG20	NM_002201.4	NM_002201.4:358	Endogenous	mRNA	100,00	FALSE	609,04	1674,15	21,97		1349,65	1156,31	1674,15	1265,41	1021,44	807,18	1358,32	992,81	1280,96	1118,66	880,69	905,09	609,04	1188,00	1347,20	817,16	1287,04	933,25	826,82	1228,76	876,29	769,52	968,31	958,27	1157,59	952,39	761,41	868,28	1528,83	1084,53	1167,63	1432,58	913,06	1034,59	926,89	896,25	1127,29	978,21
ITCH	NM_001257138.1	NM_001257138.1:438	Endogenous	mRNA	100,00	FALSE	674,10	1806,91	24,88		1043,78	1806,91	1280,10	1353,45	1739,44	1040,92	1460,86	1091,14	907,88	1332,82	1135,65	801,75	958,22	850,94	1098,22	987,61	948,47	825,21	921,99	1130,80	844,95	773,45	1061,30	907,95	856,98	772,67	923,24	738,56	1190,75	722,62	1100,43	961,38	881,47	925,96	674,10	882,59	926,08	922,31
ITGA1	NM_181501.1	NM_181501.1:1875	Endogenous	mRNA	97,37	FALSE	20,00	234,10	62,52		71,37	129,27	43,54	92,14	49,38	62,33	81,47	27,60	104,08	31,11	28,44	42,50	37,56	21,65	57,92	65,26	109,54	68,33	40,15	92,99	20,00	150,13	33,02	70,44	47,86	29,95	22,32	40,90	62,83	234,10	43,40	131,24	85,30	79,66	81,92	83,17	87,86	38,04
ITGA4	NM_000885.4	NM_000885.4:975	Endogenous	mRNA	100,00	FALSE	575,37	1461,64	26,26		839,87	1112,27	999,26	1278,37	957,77	1054,94	1436,98	1079,93	888,66	918,86	910,15	860,09	677,55	635,14	918,44	873,65	1421,47	702,86	886,30	1036,57	712,43	575,37	726,40	737,99	851,00	645,17	621,28	754,92	1388,21	1358,05	1461,64	1075,23	672,95	973,55	871,89	733,63	834,70	904,46
ITGA5	NM_002205.2	NM_002205.2:925	Endogenous	mRNA	100,00	FALSE	323,34	892,09	27,90		583,70	892,09	772,85	756,92	837,56	528,25	626,48	407,99	533,20	486,95	454,06	415,04	493,83	323,34	420,48	374,01	540,21	357,29	411,92	570,36	548,57	341,13	599,05	477,46	521,96	384,03	410,47	444,07	661,20	345,19	470,41	474,37	363,33	440,74	373,33	391,02	505,21	393,61
ITGA6	NM_000210.1	NM_000210.1:3065	Endogenous	mRNA	100,00	FALSE	412,11	1582,71	32,85		1140,64	809,70	1582,71	1021,74	420,40	490,85	795,04	979,01	845,43	715,46	1140,73	1001,77	412,11	1205,32	761,23	969,10	1179,99	886,39	817,90	1108,48	457,38	674,41	752,01	925,84	1561,41	1017,68	463,79	652,09	1256,57	671,26	1211,03	1481,60	922,54	1158,75	994,77	1293,48	1516,52	1017,80
ITGAE	NM_002208.4	NM_002208.4:3405	Endogenous	mRNA	100,00	FALSE	73,08	257,99	27,43		207,74	205,98	213,35	212,27	129,30	174,53	155,92	159,57	192,14	95,71	130,02	90,01	73,08	150,85	147,43	117,85	134,43	115,19	130,86	166,15	105,44	114,76	128,03	124,12	148,06	109,83	90,53	100,50	152,58	257,99	158,20	170,77	173,77	168,64	111,18	145,24	176,61	163,81
ITGAL	NM_002209.2	NM_002209.2:3905	Endogenous	mRNA	100,00	FALSE	1585,06	5038,56	29,46		1989,42	4483,19	2425,23	3401,04	4207,28	4046,81	5038,56	2949,97	2888,56	3377,52	2365,77	2233,57	3101,51	2055,54	2826,79	2770,95	2504,37	1988,19	2602,40	2860,48	3897,01	2337,64	3270,16	2232,97	1791,73	2073,76	3271,34	2414,35	3994,11	1974,36	2473,86	2300,67	2663,36	2201,62	2056,25	2028,35	1585,06	2216,50
ITGAM	NM_000632.3	NM_000632.3:515	Endogenous	mRNA	100,00	FALSE	132,11	815,38	43,82		160,58	815,38	378,81	367,20	571,80	495,53	526,75	378,67	320,24	443,88	291,53	205,85	638,98	196,32	364,07	374,98	278,82	132,11	347,98	262,86	683,94	268,03	572,77	287,37	285,66	291,86	435,89	398,50	550,50	193,49	306,61	170,77	293,82	300,03	174,38	239,58	233,72	520,94
ITGAX	NM_000887.3	NM_000887.3:700	Endogenous	mRNA	100,00	FALSE	33,84	500,29	65,21		122,35	183,25	215,53	500,29	129,95	238,41	214,91	95,74	166,52	144,77	83,29	137,51	87,30	144,35	362,56	94,48	179,24	33,84	77,33	121,51	118,26	77,03	93,66	39,14	62,82	47,62	155,63	95,83	242,34	83,61	116,20	94,87	126,38	208,99	42,13	111,72	57,11	167,69
ITGB1	NM_033666.2	NM_033666.2:2000	Endogenous	mRNA	100,00	FALSE	1063,86	6248,91	36,76		1610,91	6248,91	2000,71	3401,72	4663,42	3708,66	5516,15	3108,68	4214,35	3552,20	3105,27	3460,36	4576,90	1063,86	3304,44	3068,99	2300,24	1937,43	2465,59	5661,45	4277,45	1913,18	4460,85	3093,96	2201,52	3079,15	3695,45	3051,25	4406,98	2983,64	3708,70	5284,43	2748,67	2066,08	2790,62	1732,91	1993,62	3002,17
ITGB2	NM_000211.2	NM_000211.2:520	Endogenous	mRNA	100,00	FALSE	1386,61	4096,02	26,94		1386,61	2883,67	1787,36	2440,04	3114,36	2854,74	4096,02	2026,16	2779,68	3256,68	2856,40	1467,65	2656,92	2046,88	2750,07	2446,62	3009,72	2057,18	2810,60	2727,81	3764,50	1794,49	3388,76	2713,78	2214,98	2400,95	2842,89	2591,98	3730,82	1530,04	2552,27	1755,15	2047,28	1939,86	1897,67	1660,92	1915,42	1825,99
ITK	NM_005546.3	NM_005546.3:3430	Endogenous	mRNA	100,00	FALSE	1676,59	5425,20	30,05		4218,45	4903,66	5425,20	3609,21	2630,28	1918,22	3479,37	2425,53	2281,70	2282,79	2371,87	2401,92	1868,22	2837,91	2142,28	2484,60	3395,58	2176,93	2023,93	2964,64	1819,56	1827,51	2507,37	2516,98	3194,60	2325,68	1676,59	2088,31	3365,82	2392,41	2948,48	3810,73	2334,79	2771,68	2541,34	2642,82	3436,34	2841,47
JAK1	NM_002227.1	NM_002227.1:285	Endogenous	mRNA	100,00	FALSE	1427,96	3300,40	19,46		2501,75	2758,67	3300,40	2726,70	2292,40	1813,82	2628,14	1951,98	2433,82	2066,23	2193,09	1841,03	1641,86	1739,41	2025,69	1953,79	2125,97	1546,30	1870,76	2202,09	1979,14	1520,96	1904,28	1894,17	2072,90	1742,72	1427,96	1688,64	2890,12	1822,67	2459,86	2248,49	1822,97	2273,00	1770,10	1948,91	2298,51	1934,68
JAK2	NM_004972.2	NM_004972.2:455	Endogenous	mRNA	100,00	FALSE	244,05	676,98	28,29		317,34	583,84	505,07	624,51	451,59	369,31	612,44	477,86	400,30	397,21	336,23	381,71	417,70	262,72	338,49	393,49	585,02	244,05	453,56	353,38	326,29	357,64	336,25	287,37	411,29	273,43	251,74	319,03	496,65	401,32	348,61	458,55	334,90	368,32	258,05	287,99	278,53	676,98
JAK3	NM_000215.2	NM_000215.2:1715	Endogenous	mRNA	100,00	FALSE	197,79	1452,09	79,46		1082,01	1206,03	1452,09	1128,22	764,78	224,39	414,38	282,92	289,82	223,73	312,86	290,86	208,09	256,94	257,25	288,30	375,90	218,02	291,47	287,66	220,85	245,24	297,84	260,53	252,76	241,17	197,79	227,88	379,96	234,10	320,61	422,19	240,11	280,38	217,68	312,82	275,89	224,37
JAM3	NM_032801.3	NM_032801.3:890	Endogenous	mRNA	94,74	FALSE	20,00	108,85	36,43		71,37	62,50	108,85	64,84	37,69	20,00	59,00	45,72	40,03	41,88	61,96	65,84	35,02	72,17	39,87	37,98	54,77	41,65	58,00	79,35	37,05	33,01	59,30	73,80	76,28	45,32	27,28	40,90	86,76	50,17	85,40	75,90	20,00	63,11	62,03	89,38	87,86	69,87
KIR_Activating_Subgroup_1	NM_001083539.1	NM_001083539.1:1146	Endogenous	mRNA	65,79	FALSE	20,00	149,59	71,13		35,68	20,00	108,85	20,00	96,17	20,00	36,52	37,95	46,43	20,00	20,00	20,00	112,16	25,98	24,07	20,00	20,00	20,00	20,00	65,72	28,50	35,37	39,08	36,90	73,28	20,00	40,30	87,65	149,59	50,17	39,20	20,00	20,00	65,18	30,43	32,27	60,63	87,73
KIR_Activating_Subgroup_2	NM_014512.1	NM_014512.1:718	Endogenous	mRNA	52,63	FALSE	20,00	124,09	74,01		43,33	20,00	124,09	23,21	39,64	20,00	20,00	33,64	20,00	20,00	20,00	20,00	82,73	20,93	35,35	20,00	20,00	20,00	20,00	20,00	51,30	20,00	43,13	43,61	46,36	20,00	57,66	115,69	119,67	58,53	30,80	20,00	20,00	68,28	20,00	31,03	20,00	53,57
KIR_Inhibiting_Subgroup_1	NM_014218.2	NM_014218.2:872	Endogenous	mRNA	92,11	FALSE	20,00	375,05	96,55		54,80	68,19	80,55	22,52	54,58	119,99	375,05	31,05	94,47	181,86	50,79	26,67	46,69	20,00	94,03	72,07	62,24	21,48	35,69	34,72	91,19	22,01	39,76	58,14	32,90	32,26	256,08	87,65	68,81	35,83	81,20	63,25	20,00	67,25	20,00	53,38	57,99	51,24
KIR_Inhibiting_Subgroup_2	NM_014511.3	NM_014511.3:592	Endogenous	mRNA	78,95	FALSE	20,00	305,06	99,85		40,78	49,72	58,78	20,00	41,59	87,26	283,74	20,00	51,24	198,61	49,77	21,67	56,34	20,00	93,27	84,74	97,09	20,00	20,00	33,48	42,75	20,00	45,15	53,67	44,87	33,79	305,06	95,83	59,84	40,61	74,20	64,83	20,00	46,56	20,00	37,24	50,08	43,48
KIR3DL2	NM_006737.2	NM_006737.2:884	Endogenous	mRNA	57,89	FALSE	20,00	109,13	66,62		34,41	20,00	47,90	20,48	29,89	20,00	99,73	20,00	20,00	74,18	34,54	20,00	54,81	20,00	54,91	58,44	99,58	20,00	20,00	20,00	31,35	20,00	20,00	31,31	20,00	20,00	109,13	44,41	20,00	23,89	65,80	60,09	20,00	25,86	20,00	33,52	26,36	28,73
KLRB1	NM_002258.2	NM_002258.2:85	Endogenous	mRNA	100,00	FALSE	948,55	6279,89	46,03		2035,30	2329,67	1920,16	2188,18	3545,81	3725,80	3424,59	2435,88	6279,89	3171,73	3136,76	1242,63	986,13	1672,29	1507,42	1856,39	3203,90	1446,73	1656,62	2348,40	4642,22	2337,64	2763,43	4531,91	1423,81	948,55	2165,19	1252,75	3844,52	1250,55	2795,87	1658,70	2091,51	2391,98	2403,83	1544,23	2786,15	3843,74
KLRC1	NM_002259.3	NM_002259.3:335	Endogenous	mRNA	100,00	FALSE	62,79	529,56	56,35		191,17	321,04	198,11	166,54	99,42	158,94	529,56	226,85	232,17	189,04	142,21	79,17	93,89	62,79	107,57	210,38	500,38	78,75	129,38	282,70	95,47	92,75	148,92	226,99	263,23	100,62	63,24	167,11	239,35	330,85	252,01	185,00	91,62	112,77	139,27	222,20	159,03	232,91
KLRC2	NM_002260.3	NM_002260.3:942	Endogenous	mRNA	100,00	FALSE	57,02	1025,41	78,63		90,49	181,83	193,76	103,06	117,61	138,69	1025,41	217,37	220,97	407,98	227,54	85,01	82,22	57,02	151,19	169,47	338,56	154,24	87,74	199,63	132,51	68,38	185,98	205,74	308,09	189,71	61,38	196,33	152,58	341,60	249,21	213,46	164,29	125,19	165,60	197,37	350,58	191,76
KLRD1	NM_002262.3	NM_002262.3:542	Endogenous	mRNA	100,00	FALSE	556,72	4126,93	52,17		813,10	3488,82	1040,63	1210,80	3790,78	3334,68	4126,93	2704,14	1413,86	2510,11	1334,75	556,72	2601,09	1551,76	2135,51	1549,59	1274,59	1030,87	1787,48	1677,60	3613,46	1686,02	2805,89	960,50	868,94	1893,26	2868,94	2358,26	1549,77	1084,53	1892,85	1023,05	1513,35	911,48	846,72	681,50	1041,18	1874,12
KLRF1	NM_016523.1	NM_016523.1:275	Endogenous	mRNA	100,00	FALSE	142,62	1292,30	58,64		245,97	636,40	343,97	361,74	548,41	1123,51	1292,30	1040,25	800,60	1005,00	895,93	305,03	142,62	206,42	340,75	393,49	303,71	171,16	745,03	383,13	597,02	233,45	457,54	322,03	264,72	305,69	568,58	468,61	523,57	212,61	439,61	194,49	571,85	690,07	173,21	345,09	346,18	565,19
KLRG1	NM_005810.3	NM_005810.3:65	Endogenous	mRNA	100,00	FALSE	383,61	2899,29	44,63		383,61	1771,40	550,79	1567,77	2899,29	1993,02	2640,78	1774,30	1665,24	2108,11	1653,71	1174,29	1681,44	1039,32	1669,15	1107,41	1501,13	695,05	1476,68	982,01	1664,25	736,50	1601,73	1122,64	734,34	953,93	1347,35	1196,66	1723,30	667,68	1163,43	588,21	1197,41	681,80	801,08	732,39	579,02	1149,78
KLRK1	NM_007360.3	NM_007360.3:522	Endogenous	mRNA	100,00	FALSE	3451,19	8203,28	23,64		5973,37	7379,65	7917,92	6166,64	6156,60	5257,58	8203,28	7078,21	4697,91	4293,98	5334,93	4005,42	4494,17	4548,45	5084,16	5100,70	4416,25	3451,19	3832,23	4834,43	5028,36	3624,36	4584,16	4034,33	4887,62	5107,59	3780,40	5088,14	6438,44	4801,54	7547,60	7056,97	5352,00	4612,22	4149,36	6668,49	6975,48	5759,79
LAG3	NM_002286.5	NM_002286.5:1735	Endogenous	mRNA	100,00	FALSE	94,34	706,95	40,86		212,83	501,45	126,27	371,30	706,95	419,17	474,78	318,29	293,02	375,68	232,62	200,02	337,51	164,56	358,05	267,84	268,86	197,19	282,55	306,26	424,61	253,10	304,58	239,29	200,41	238,87	316,84	344,74	397,91	284,27	238,01	200,81	271,71	166,57	184,32	94,34	132,67	236,01
LAIR2	NM_002288.3	NM_002288.3:524	Endogenous	mRNA	100,00	FALSE	44,41	373,60	49,16		110,88	373,60	219,88	341,95	152,05	275,81	217,72	136,29	81,66	128,02	95,48	100,84	286,25	155,18	120,35	136,36	159,32	119,10	135,33	334,78	91,19	180,00	328,16	204,62	82,26	135,18	212,67	44,41	287,22	125,41	140,00	99,62	157,97	158,29	112,35	165,10	78,20	128,10
LAMP1	NM_005561.3	NM_005561.3:2070	Endogenous	mRNA	100,00	FALSE	1313,31	2581,96	16,14		1892,57	2302,68	2264,13	2309,67	2022,74	1857,45	2279,78	1675,96	2036,72	2005,21	1943,21	1506,82	1432,25	1458,65	1791,00	1780,42	1804,84	1313,31	1637,28	2146,29	2105,95	1367,68	1945,39	1657,12	1803,69	1616,00	1615,83	1652,42	2581,96	1472,71	1806,05	1933,83	1661,84	1669,83	1492,15	1636,09	1738,82	1761,55
LAMP2	NM_001122606.1	NM_001122606.1:46	Endogenous	mRNA	100,00	FALSE	193,36	472,71	19,23		337,73	399,17	420,17	415,66	321,64	271,14	445,28	389,88	325,04	302,70	383,97	310,03	264,93	261,99	317,43	315,57	365,95	227,13	342,03	353,38	283,55	193,36	328,16	277,30	329,03	264,98	243,68	254,76	472,71	290,24	312,21	330,47	328,58	292,79	253,96	259,44	301,37	296,57
LAMP3	NM_014398.3	NM_014398.3:1400	Endogenous	mRNA	76,32	FALSE	20,00	69,67	42,71		62,45	39,77	69,67	38,22	20,14	20,00	20,00	25,88	20,00	26,32	28,44	22,50	20,00	20,21	66,95	28,25	54,77	28,64	29,74	49,60	20,00	21,22	20,00	23,48	34,40	27,65	20,00	36,23	20,00	27,47	42,00	47,44	20,00	41,38	30,43	38,48	38,66	27,95
LCK	NM_005356.2	NM_005356.2:1260	Endogenous	mRNA	100,00	FALSE	1569,28	4476,01	28,47		4140,70	4034,30	4476,01	3395,58	2897,34	1804,47	2712,42	2038,24	2360,16	2063,84	2400,31	1860,19	1569,28	2125,55	2307,02	2013,20	2444,62	1842,42	1891,58	2174,81	2172,92	1813,36	2088,24	2035,06	2247,89	1911,70	1717,52	1749,41	2785,40	2128,44	2497,66	2395,54	1895,63	2127,13	1903,52	2183,52	2523,44	2084,52
LCN2	NM_005564.3	NM_005564.3:325	Endogenous	mRNA	86,84	FALSE	20,00	4050,95	228,85		20,00	348,03	211,17	162,44	66,93	93,50	20,00	324,32	35,23	96,91	609,47	24,17	20,00	153,01	36,86	173,37	94,60	44,91	548,74	50,84	54,14	141,48	783,01	317,56	76,28	36,10	85,57	229,05	4050,95	32,25	168,00	20,00	622,40	308,31	20,00	404,68	205,60	200,30
LCP1	NM_002298.4	NM_002298.4:3195	Endogenous	mRNA	100,00	FALSE	5233,73	12249,22	21,97		8373,17	12249,22	8884,53	10452,92	11654,98	8059,33	9953,50	6809,09	8569,60	8102,22	7795,17	5708,93	6880,57	5312,78	8051,61	6585,03	7776,98	5233,73	6729,08	8374,39	8452,32	5341,82	8620,48	6906,89	6564,19	6708,22	7867,10	7636,88	9905,98	7081,67	6921,78	7382,71	5968,08	6568,64	6183,37	5808,24	5587,24	6849,79
LGALS3	NM_001177388.1	NM_001177388.1:495	Endogenous	mRNA	100,00	FALSE	86,28	863,04	61,36		228,13	203,14	139,33	528,28	297,60	174,53	184,01	257,91	863,04	300,30	197,06	205,02	86,28	98,88	488,93	162,65	201,64	119,10	138,30	437,69	131,09	132,05	171,83	358,93	180,97	138,25	180,43	233,72	583,41	268,74	271,61	314,66	218,00	312,45	143,95	150,20	277,65	193,31
LILRA1	NM_006863.1	NM_006863.1:1719	Endogenous	mRNA	63,16	FALSE	20,00	142,65	71,47		20,00	20,00	20,00	142,65	22,09	45,19	49,16	20,00	44,83	34,70	21,33	60,84	20,00	25,26	36,86	23,38	94,60	20,00	41,64	81,83	20,00	30,65	39,76	44,73	20,00	23,04	61,38	49,08	119,67	20,00	20,00	20,00	72,67	46,56	20,00	72,00	20,00	20,00
LILRA5	NM_181879.2	NM_181879.2:545	Endogenous	mRNA	50,00	FALSE	20,00	246,39	107,51		20,00	20,00	20,00	246,39	21,44	43,63	42,14	24,15	62,45	33,50	42,66	61,67	20,00	20,00	30,09	20,00	109,54	20,00	20,00	28,52	28,50	20,00	26,28	20,00	20,00	20,00	84,33	23,37	143,61	20,00	20,00	20,00	20,00	52,76	20,00	60,83	20,00	20,00
LILRB1	NM_001081637.1	NM_001081637.1:2332	Endogenous	mRNA	100,00	FALSE	32,48	480,40	66,26		61,17	396,33	113,21	393,82	353,48	391,12	480,40	293,27	120,09	239,29	144,24	103,34	210,12	32,48	196,33	108,11	131,94	89,16	83,28	187,23	398,96	115,55	351,07	143,12	70,29	141,32	233,14	151,92	179,51	87,19	106,40	37,95	296,98	61,04	76,07	157,65	54,48	144,40
LILRB2	NM_005874.1	NM_005874.1:595	Endogenous	mRNA	57,89	FALSE	20,00	234,11	94,83		20,00	38,35	20,00	234,11	38,99	43,63	81,47	24,15	68,85	29,91	39,62	62,51	22,84	20,00	30,09	20,00	114,51	20,00	20,00	43,40	31,35	21,22	55,26	20,00	20,00	20,00	66,34	39,73	98,73	20,00	20,00	20,00	20,00	36,21	20,00	48,41	20,00	20,00
LRP1	NM_002332.2	NM_002332.2:4240	Endogenous	mRNA	63,16	FALSE	20,00	87,36	50,21		25,49	34,09	20,00	87,36	25,34	20,00	40,74	26,74	56,04	34,70	25,39	43,34	20,00	20,21	30,84	23,38	54,77	20,00	20,00	45,88	20,00	20,00	22,91	22,36	20,00	21,51	30,38	20,00	68,81	20,00	20,00	31,62	20,00	38,28	20,00	37,24	26,36	20,00
LRRN3	NM_001099660.1	NM_001099660.1:2940	Endogenous	mRNA	100,00	FALSE	65,65	2451,35	76,46		2111,77	679,01	2451,35	971,92	76,67	74,80	390,50	282,92	65,65	373,29	1041,18	470,05	72,07	1019,11	482,92	842,49	903,66	605,89	359,88	393,05	387,56	651,61	471,02	393,59	1556,92	690,48	135,79	425,37	502,63	535,10	858,22	779,54	420,20	770,77	650,11	1314,58	1647,44	644,38
LTA	NM_000595.2	NM_000595.2:885	Endogenous	mRNA	100,00	FALSE	69,02	470,27	37,63		470,27	271,32	391,87	320,11	129,95	102,85	227,56	141,46	224,17	167,50	252,93	213,36	69,02	226,63	183,54	216,22	256,41	159,45	172,50	254,18	146,76	191,00	140,16	244,88	323,05	183,57	110,99	155,43	239,35	189,91	173,60	297,27	129,53	271,06	256,88	213,51	247,77	136,64
LTB	NM_002341.1	NM_002341.1:330	Endogenous	mRNA	100,00	FALSE	1177,98	4983,84	34,43		3927,87	2318,30	4676,30	3519,11	1432,75	2005,48	3119,78	2262,51	4669,09	2062,64	3391,72	3864,57	1177,98	2707,27	2287,46	3242,36	4983,84	2220,53	2361,50	3305,61	1511,78	2611,96	1497,95	3143,16	3540,08	2488,51	1482,52	2064,94	4442,88	2086,64	3558,89	4508,05	2416,93	3244,49	3234,17	3045,01	3635,79	2240,57
LTF	NM_002343.2	NM_002343.2:590	Endogenous	mRNA	89,47	FALSE	20,00	7554,40	236,49		20,00	490,08	328,73	192,47	88,37	177,64	20,00	542,55	46,43	117,25	941,64	30,00	22,33	216,52	56,42	404,20	104,56	65,73	1070,70	57,04	58,42	352,14	1584,21	394,71	91,23	76,81	86,81	515,36	7554,40	57,33	331,81	20,00	1187,93	799,74	20,00	938,45	397,14	336,16
LY86	NM_004271.3	NM_004271.3:255	Endogenous	mRNA	71,05	FALSE	20,00	100,14	58,16		75,19	35,51	100,14	90,78	20,00	20,00	29,50	20,00	20,00	26,32	36,57	25,84	20,00	23,10	39,11	36,04	64,73	25,38	20,00	75,63	28,50	29,08	30,32	20,00	20,00	31,49	25,42	31,55	62,83	20,00	67,20	20,00	20,00	43,45	22,24	52,14	31,63	35,71
LY9	NM_001033667.1	NM_001033667.1:260	Endogenous	mRNA	100,00	FALSE	1023,69	2812,74	23,70		2741,35	2312,62	2812,74	2162,25	1695,91	1206,09	1606,94	1650,95	1891,01	1407,00	1912,73	1365,14	1141,43	1566,19	1384,06	1680,10	1521,04	1259,95	1461,81	1769,36	1357,90	1307,16	1567,36	1527,41	1651,14	1550,71	1023,69	1314,69	2067,36	1328,19	1937,65	1993,92	1405,93	1616,04	1454,70	1837,19	1983,08	1614,05
LY96	NM_015364.2	NM_015364.2:360	Endogenous	mRNA	68,42	FALSE	20,00	99,44	67,79		81,57	99,44	87,08	98,28	27,29	20,00	32,31	20,00	20,00	20,00	35,55	33,34	20,00	21,65	24,07	32,14	89,62	25,38	20,00	74,39	20,00	20,00	20,89	20,00	31,41	20,00	27,90	20,00	65,82	29,86	28,00	44,27	20,00	36,21	24,58	24,83	26,36	20,96
LYN	NM_002350.1	NM_002350.1:1285	Endogenous	mRNA	94,74	FALSE	20,00	240,93	65,96		20,00	86,65	54,43	240,93	56,53	98,17	125,02	33,64	89,67	81,36	71,11	82,51	48,22	31,04	88,76	49,67	139,41	31,89	50,56	53,32	146,76	44,80	72,78	42,49	43,37	32,26	115,95	65,44	164,55	47,78	47,60	34,79	20,00	68,28	20,48	73,24	26,36	46,58
MAF	NM_005360.4	NM_005360.4:888	Endogenous	mRNA	100,00	FALSE	91,76	515,59	41,21		91,76	359,39	174,16	289,39	337,88	288,28	429,83	296,72	515,59	397,21	323,02	198,35	284,22	104,65	159,47	198,69	346,03	133,41	321,21	302,54	353,37	185,50	251,34	316,44	166,01	155,15	173,61	213,86	266,27	257,99	187,60	215,05	315,94	166,57	135,76	132,82	122,13	475,13
MAP2K1	NM_002755.2	NM_002755.2:970	Endogenous	mRNA	100,00	FALSE	508,27	1417,26	26,66		1166,13	1282,74	1417,26	1178,04	950,62	665,38	709,36	682,29	802,20	686,75	837,01	595,06	580,61	682,05	687,52	578,54	769,23	508,27	712,32	903,90	745,21	550,22	657,00	697,73	833,05	637,49	546,26	641,57	1029,19	770,40	893,22	1024,63	622,40	816,29	623,78	815,56	762,65	776,36
MAP2K2	NM_030662.2	NM_030662.2:1325	Endogenous	mRNA	100,00	FALSE	657,96	1602,31	25,20		1345,82	1507,18	1602,31	1476,31	1292,40	861,72	1149,02	947,96	1244,13	951,16	953,83	763,41	784,64	749,17	1038,80	820,09	1005,73	657,96	767,34	880,34	983,16	720,78	946,75	721,22	874,93	763,45	732,89	745,57	1181,78	997,33	932,42	950,31	786,69	811,12	672,93	772,11	915,54	866,41
MAP2K4	NM_003010.2	NM_003010.2:2830	Endogenous	mRNA	100,00	FALSE	102,72	252,54	23,16		158,03	225,86	252,54	217,73	174,14	112,19	178,39	131,11	179,33	162,71	179,79	134,18	109,63	143,63	160,97	140,25	216,58	132,11	136,81	207,07	139,64	123,41	154,31	142,01	206,39	125,19	110,37	134,39	218,40	102,72	154,00	169,19	116,90	153,12	139,27	139,03	149,37	160,71
MAP3K1	NM_005921.1	NM_005921.1:2525	Endogenous	mRNA	100,00	FALSE	366,19	1247,58	31,09		593,90	752,88	960,08	935,06	518,52	593,70	862,47	694,36	861,44	565,91	762,86	970,93	442,06	456,14	590,48	607,76	993,28	471,18	602,27	1044,01	366,19	494,41	473,71	502,06	737,33	632,88	391,25	439,40	861,65	682,01	705,62	1247,58	537,10	522,47	551,22	485,36	887,42	711,92
MAP3K5	NM_005923.3	NM_005923.3:1760	Endogenous	mRNA	100,00	FALSE	273,34	974,84	31,39		377,24	573,89	378,81	644,99	536,71	473,71	974,84	542,55	826,22	563,52	466,25	537,56	500,42	300,97	525,79	480,17	535,23	273,34	557,66	648,48	444,56	422,88	449,45	439,44	312,58	282,65	329,24	365,78	840,71	496,88	420,01	534,45	486,55	364,18	488,02	316,54	323,34	461,93
MAP3K7	NM_145333.1	NM_145333.1:670	Endogenous	mRNA	100,00	FALSE	347,84	811,55	21,02		545,47	681,85	757,61	718,02	528,27	451,90	709,36	507,19	555,62	460,63	505,86	455,05	399,93	483,57	553,62	498,67	811,55	390,48	458,02	584,00	493,00	364,72	466,30	472,98	560,85	410,91	347,84	392,65	697,10	531,51	581,02	659,37	458,11	586,61	461,69	460,54	541,24	564,41
MAP4K2	NM_004579.2	NM_004579.2:1610	Endogenous	mRNA	100,00	FALSE	138,27	648,70	43,20		648,70	544,06	637,87	632,02	315,79	232,18	316,05	269,12	288,22	189,04	270,20	246,69	143,63	267,77	218,89	253,23	378,39	199,14	209,68	282,70	188,08	181,57	227,76	235,93	269,21	211,98	138,27	209,18	287,22	279,49	278,61	362,10	240,11	280,38	215,34	274,34	309,28	273,28
MAPK1	NM_138957.2	NM_138957.2:430	Endogenous	mRNA	100,00	FALSE	853,85	1741,79	17,12		1025,94	1586,73	1240,92	1320,69	1382,72	1229,47	1741,79	1254,17	1250,53	1140,20	1199,65	1022,61	1065,30	918,78	1229,86	1068,45	1120,24	853,85	1158,44	1265,95	1310,88	922,01	1180,57	1036,54	1165,07	940,87	1000,13	1068,11	1687,40	1027,19	1296,43	1227,02	1023,64	1108,05	880,66	1021,62	1082,48	1195,59
MAPK14	NM_001315.1	NM_001315.1:450	Endogenous	mRNA	100,00	FALSE	545,32	1232,21	20,58		850,06	1181,88	1232,21	1047,00	845,35	685,64	998,72	819,44	726,94	656,84	840,06	757,58	658,77	651,02	813,89	838,59	774,21	562,29	774,77	824,54	635,49	649,26	766,16	701,09	876,42	545,32	546,26	560,93	957,39	704,70	751,82	796,93	571,85	756,29	723,26	697,63	724,87	931,63
MAPK3	NM_001040056.1	NM_001040056.1:580	Endogenous	mRNA	100,00	FALSE	231,90	620,66	21,70		620,66	451,73	613,93	516,67	421,05	347,49	368,02	360,55	488,36	368,50	430,69	362,54	241,08	357,99	358,80	368,16	517,80	326,05	355,41	395,53	376,17	293,97	382,07	389,12	364,93	402,46	231,90	290,98	493,65	443,13	414,41	395,30	306,46	363,14	280,29	356,27	413,84	409,92
MAPK8	NM_002750.2	NM_002750.2:945	Endogenous	mRNA	100,00	FALSE	97,95	295,47	28,29		248,52	295,47	289,55	261,41	184,54	129,34	146,09	132,83	155,32	119,64	198,08	144,18	97,95	165,28	180,53	130,51	226,54	123,00	133,84	198,39	151,04	115,55	169,81	163,25	192,93	137,48	113,47	134,39	221,40	139,75	156,80	185,00	145,33	148,98	136,93	155,17	179,24	150,61
MAPKAPK2	NM_004759.3	NM_004759.3:710	Endogenous	mRNA	100,00	FALSE	202,40	538,01	27,21		387,43	534,12	502,90	461,39	538,01	331,91	443,88	334,68	421,11	338,59	352,48	226,69	298,93	204,25	351,28	264,92	348,52	202,40	292,96	291,38	283,55	215,37	330,86	330,98	315,57	224,27	320,56	283,97	448,78	304,58	273,01	303,59	224,32	287,62	208,90	265,65	288,19	312,87
MAVS	NM_020746.3	NM_020746.3:3460	Endogenous	mRNA	100,00	FALSE	236,56	598,69	26,37		387,43	571,05	598,69	549,44	359,97	313,21	581,53	320,87	353,86	352,95	347,40	299,20	252,75	325,51	352,03	274,66	475,48	275,29	295,93	326,10	323,44	290,83	347,03	355,58	403,81	236,56	239,96	271,12	484,68	310,55	386,41	436,42	278,03	372,45	298,43	343,85	347,94	269,40
MEF2C	NM_002397.3	NM_002397.3:2445	Endogenous	mRNA	55,26	FALSE	20,00	105,11	59,60		20,00	20,00	20,00	105,11	20,00	34,28	29,50	24,15	44,83	20,00	23,36	37,50	20,00	20,00	47,39	20,00	69,70	35,79	20,00	40,92	20,00	22,79	53,91	20,00	31,41	20,00	27,28	33,89	86,76	58,53	20,00	34,79	20,00	31,04	20,00	34,76	20,00	20,00
MFGE8	NM_001114614.1	NM_001114614.1:328	Endogenous	mRNA	100,00	FALSE	79,17	380,98	38,45		261,26	184,67	380,98	235,47	92,92	84,15	191,04	183,73	198,55	123,23	157,45	170,02	79,17	143,63	154,95	156,81	278,82	128,21	114,51	188,47	104,02	136,77	119,94	168,84	264,72	156,68	92,39	108,68	242,34	160,05	285,61	330,47	224,32	235,89	194,86	212,27	264,47	159,93
MICA	NM_000247.1	NM_000247.1:550	Endogenous	mRNA	100,00	FALSE	30,38	176,34	46,58		144,01	146,31	176,34	108,52	79,27	46,75	117,99	58,65	80,06	52,64	59,93	77,51	48,22	66,40	45,88	79,87	59,75	33,19	37,18	50,84	56,99	42,45	37,74	48,08	61,32	46,85	30,38	46,74	77,79	64,50	72,80	110,69	78,98	54,83	47,98	94,34	74,68	69,10
MICB	NM_005931.3	NM_005931.3:1387	Endogenous	mRNA	100,00	FALSE	183,14	490,66	18,97		312,24	478,72	322,20	327,61	439,90	353,73	473,37	323,46	265,80	374,48	344,35	285,86	304,01	256,94	396,41	336,99	343,54	268,78	306,34	369,49	387,56	183,14	384,76	370,11	321,55	265,75	320,56	321,37	490,66	444,32	421,41	422,19	350,69	348,66	308,38	304,13	360,24	324,52
MIF	NM_002415.1	NM_002415.1:319	Endogenous	mRNA	100,00	FALSE	678,06	1989,82	28,44		1915,51	1599,52	1989,82	1718,61	1282,65	832,11	1052,10	826,34	1751,71	1198,82	1158,00	946,77	678,06	928,17	1110,26	904,82	1277,08	870,77	920,51	1310,59	846,37	934,58	1045,13	1036,54	1036,45	898,63	877,36	780,63	1427,11	1200,38	1082,23	1249,16	928,86	1011,83	831,51	856,53	1158,04	1012,37
MR1	NM_001531.2	NM_001531.2:7695	Endogenous	mRNA	100,00	FALSE	110,83	242,91	20,07		191,17	242,91	187,23	226,60	169,59	123,10	230,37	150,95	168,13	153,14	162,53	126,68	125,87	142,18	157,96	176,29	154,34	130,81	190,35	183,51	159,59	110,83	134,77	167,72	182,46	115,21	116,57	147,25	224,39	139,75	183,40	167,61	161,13	177,95	146,29	150,20	127,40	156,05
MRPS5	NM_031902.3	NM_031902.3:390	Housekeeping	mRNA	100,00	FALSE	270,01	968,79	34,45		781,24	798,34	968,79	793,10	554,91	333,47	584,34	424,38	433,92	327,82	418,51	381,71	270,01	419,34	392,65	372,06	440,63	324,75	330,13	448,85	340,54	334,06	384,09	390,24	408,30	331,80	281,50	343,57	529,56	456,27	459,21	561,33	357,01	422,11	326,52	451,85	504,34	430,10
MS4A1	NM_152866.2	NM_152866.2:620	Endogenous	mRNA	94,74	FALSE	20,00	129,38	49,34		66,27	29,83	63,13	68,25	123,46	48,31	42,14	129,38	124,89	83,75	78,22	60,84	33,50	39,70	45,13	45,78	97,09	25,38	98,15	74,39	20,00	36,16	41,78	59,26	62,82	51,46	25,42	26,88	77,79	45,39	56,00	72,74	82,14	73,46	20,00	31,03	34,27	111,02
MS4A2	NM_000139.3	NM_000139.3:661	Endogenous	mRNA	65,79	FALSE	20,00	332,28	110,64		20,00	41,20	82,73	47,09	29,89	20,00	20,00	32,78	20,00	41,88	30,47	44,17	118,25	22,37	20,00	53,57	109,54	20,00	113,02	37,20	20,00	85,68	33,69	29,07	113,67	20,00	34,72	33,89	20,00	158,86	20,00	33,21	20,00	61,04	23,99	20,00	20,00	332,28
MTMR14	NM_022485.3	NM_022485.3:720	Housekeeping	mRNA	100,00	FALSE	378,65	727,02	16,32		549,29	616,51	646,58	669,56	456,14	445,66	626,48	518,40	579,63	461,82	528,21	460,05	435,97	449,65	503,98	493,80	535,23	395,69	450,59	572,84	512,95	391,44	498,64	512,12	507,01	378,65	419,15	392,65	727,02	484,93	588,02	597,70	413,88	532,82	427,75	552,40	579,02	560,53
MX1	NM_002462.2	NM_002462.2:1485	Endogenous	mRNA	100,00	FALSE	351,07	1605,96	36,25		1045,05	781,29	1145,13	785,59	502,92	559,42	707,95	626,22	744,56	506,09	545,48	572,56	367,96	539,87	1605,96	598,99	537,72	801,79	397,05	1083,69	495,85	569,08	351,07	682,08	572,81	554,54	577,26	509,51	936,45	505,24	697,22	838,05	590,81	683,87	411,95	646,74	666,88	616,43
MYD88	NM_002468.3	NM_002468.3:2145	Endogenous	mRNA	100,00	FALSE	443,94	969,36	21,85		519,98	831,01	620,46	955,54	660,82	690,31	830,16	538,24	768,57	641,29	647,06	526,72	551,68	449,65	694,29	549,32	824,00	455,56	526,43	673,27	645,47	540,00	650,93	518,83	548,88	443,94	631,20	496,66	969,36	524,35	575,41	618,26	543,41	544,20	464,62	479,16	479,73	569,85
NCF4	NM_000631.4	NM_000631.4:210	Endogenous	mRNA	92,11	FALSE	20,00	185,49	54,99		33,14	44,04	20,00	75,08	33,79	45,19	67,42	119,03	76,86	51,45	68,06	84,18	57,86	47,64	39,87	39,93	99,58	20,00	99,63	62,00	34,20	51,88	66,04	83,86	52,35	23,81	53,32	52,59	185,49	108,69	44,80	60,09	110,58	51,73	20,00	39,72	46,57	131,98
NCR1	NM_004829.5	NM_004829.5:602	Endogenous	mRNA	100,00	FALSE	65,54	748,69	63,50		129,99	302,57	217,70	126,95	282,00	662,26	748,69	401,09	331,45	642,48	292,55	145,02	165,45	368,81	412,21	179,21	169,28	126,91	230,50	190,95	698,19	209,87	336,92	134,18	118,15	119,05	360,24	205,68	263,28	156,47	218,41	94,87	240,11	285,55	65,54	122,89	195,06	250,76
NEFL	NM_006158.3	NM_006158.3:3300	Endogenous	mRNA	63,16	FALSE	20,00	146,68	77,22		20,00	29,83	20,00	28,67	39,64	91,94	88,49	43,13	136,10	47,86	22,35	146,68	29,94	20,00	20,00	25,32	20,00	22,78	20,00	68,20	20,00	20,44	20,00	57,03	20,00	66,05	20,00	23,37	83,77	20,00	20,00	83,80	63,19	20,00	39,79	34,76	20,00	29,50
NFATC1	NM_172389.1	NM_172389.1:1984	Endogenous	mRNA	100,00	FALSE	111,29	248,25	21,01		161,86	159,10	213,35	186,33	111,76	134,01	209,30	172,51	212,96	163,91	189,95	165,02	120,79	151,57	212,12	181,16	241,47	111,29	208,19	197,15	152,46	136,77	145,55	187,85	170,50	183,57	112,85	160,10	239,35	138,55	207,21	248,25	151,65	175,88	154,48	229,65	220,54	184,77
NFATC2	NM_012340.3	NM_012340.3:1815	Endogenous	mRNA	100,00	FALSE	1075,40	2723,66	25,22		1172,50	2650,71	1597,95	2001,85	2603,64	2131,70	2723,66	1710,47	2200,04	1913,09	1705,51	1607,67	2001,70	1075,40	1866,98	1688,87	1727,67	1345,20	1429,09	1988,82	2406,60	1453,36	2183,93	1415,59	1334,07	1347,17	1610,25	1525,04	2581,96	1240,99	1650,64	1661,86	1507,03	1493,95	1534,87	1382,85	1167,71	1416,07
NFATC3	NM_004555.2	NM_004555.2:2190	Endogenous	mRNA	100,00	FALSE	911,77	2645,02	25,79		1703,95	2645,02	2447,00	2078,30	1870,05	1251,28	1887,88	1227,43	1465,09	1362,73	1519,62	1100,11	1234,82	1036,43	1451,76	1160,98	1301,97	911,77	1296,74	1384,99	1506,09	1062,70	1340,95	1156,18	1329,59	1107,54	1099,96	1130,05	1552,77	1299,52	1353,84	1519,55	1260,60	1290,14	1167,39	1370,44	1341,67	1308,94
NFKB1	NM_003998.2	NM_003998.2:1675	Endogenous	mRNA	100,00	FALSE	163,09	610,20	28,21		345,38	257,12	468,07	394,50	163,09	241,53	459,33	289,82	328,25	345,77	389,05	422,54	205,55	451,81	373,85	386,67	592,48	322,80	336,08	483,57	276,42	328,56	348,38	400,30	610,20	308,76	226,94	275,79	475,70	398,93	358,41	556,59	300,14	465,57	411,95	409,64	581,66	306,66
NFKB2	NM_002502.2	NM_002502.2:825	Endogenous	mRNA	100,00	FALSE	83,71	252,99	26,94		197,54	196,03	222,06	213,63	131,90	146,48	224,75	170,79	196,95	100,50	171,67	206,69	88,82	180,44	143,67	187,98	229,03	113,24	129,38	193,43	113,99	130,48	119,94	159,90	158,53	122,12	83,71	147,25	239,35	167,22	193,21	252,99	107,42	147,95	126,98	131,58	190,66	148,28
NFKBIA	NM_020529.1	NM_020529.1:945	Endogenous	mRNA	100,00	FALSE	571,48	2500,48	33,42		2500,48	2159,20	2059,49	1625,78	1104,61	914,70	1362,53	1094,59	1641,23	1222,75	1071,66	1117,62	571,48	1147,58	950,04	1213,57	1160,08	882,48	865,49	1444,50	1000,26	846,55	1026,26	1349,62	1268,27	1014,61	807,92	1135,89	1660,47	956,72	2076,25	1432,58	985,73	1482,57	988,92	908,66	1455,02	1884,22
NLRC5	NM_032206.4	NM_032206.4:860	Endogenous	mRNA	100,00	FALSE	317,98	1191,16	35,18		759,58	867,94	807,68	876,37	706,95	578,12	1191,16	828,06	499,57	423,54	380,92	600,06	616,65	598,33	503,23	464,59	699,53	471,18	385,16	441,41	357,64	362,36	470,34	375,70	351,47	317,98	347,22	362,27	640,25	375,05	539,01	724,20	641,36	477,98	372,16	490,33	539,48	416,13
NLRP3	NM_001079821.2	NM_001079821.2:415	Endogenous	mRNA	84,21	FALSE	20,00	99,58	48,29		30,59	35,51	56,60	27,30	26,64	20,00	35,12	31,05	44,83	37,09	40,63	36,67	43,65	37,53	21,81	48,70	99,58	22,78	69,89	57,04	20,00	48,73	32,34	41,37	43,37	21,51	23,56	20,00	20,00	53,75	20,00	60,09	20,00	54,83	26,92	29,79	28,12	88,50
NOD1	NM_006092.1	NM_006092.1:3285	Endogenous	mRNA	100,00	FALSE	76,27	199,46	24,78		133,82	194,61	191,58	149,47	137,10	126,22	199,46	146,64	177,73	126,82	107,67	115,85	94,91	123,42	127,88	117,85	166,79	88,51	114,51	128,95	115,41	78,60	114,55	96,16	112,17	89,09	76,27	78,30	119,67	94,36	134,40	121,75	123,22	112,77	100,06	110,48	132,67	118,78
NOD2	NM_022162.1	NM_022162.1:4080	Endogenous	mRNA	86,84	FALSE	20,00	115,31	50,95		29,31	66,76	20,00	66,21	70,18	115,31	51,97	56,07	51,24	50,25	43,68	73,34	34,51	28,15	72,21	20,45	84,64	20,00	40,15	45,88	20,00	25,15	20,22	42,49	40,38	56,84	61,38	28,05	20,00	31,05	49,00	45,86	20,00	41,38	20,48	27,31	20,21	28,73
NOL7	NM_016167.3	NM_016167.3:335	Housekeeping	mRNA	100,00	FALSE	433,43	963,37	19,22		765,95	649,18	788,09	709,15	523,07	453,45	647,55	539,10	667,70	482,16	726,29	506,72	433,43	579,56	624,33	598,02	804,09	529,10	576,99	849,34	561,40	528,99	620,61	621,70	761,26	599,85	491,69	530,55	963,37	703,51	711,22	858,60	571,85	594,89	569,94	650,46	796,92	620,31
NOTCH1	NM_017617.3	NM_017617.3:735	Endogenous	mRNA	100,00	FALSE	72,64	266,89	27,25		72,64	132,11	150,22	122,86	105,26	179,20	266,89	150,95	265,80	163,91	151,35	164,18	160,38	132,08	209,87	157,78	169,28	106,73	173,99	179,79	203,76	136,77	198,11	137,53	180,97	100,62	125,87	143,74	251,31	143,33	152,60	135,98	120,06	162,43	127,56	125,38	128,28	134,31
NT5E	NM_002526.2	NM_002526.2:1214	Endogenous	mRNA	100,00	FALSE	66,99	634,37	48,34		505,96	264,22	633,52	458,66	92,27	93,50	231,77	184,59	241,78	161,52	323,02	234,19	66,99	315,40	214,38	284,40	438,14	251,21	206,71	198,39	104,02	212,23	222,37	297,43	393,34	247,31	89,29	198,66	362,01	231,72	466,21	420,60	221,16	424,18	342,32	310,34	634,37	337,72
NUBP1	NM_001278506.1	NM_001278506.1:304	Housekeeping	mRNA	100,00	FALSE	80,19	206,62	21,54		121,07	170,46	134,98	160,39	124,11	88,82	125,02	85,39	136,10	120,84	129,01	99,18	80,19	95,27	124,87	95,45	206,62	107,38	114,51	147,55	129,66	103,76	125,33	103,99	142,08	100,62	110,37	99,33	143,61	129,00	134,40	118,59	101,10	115,87	95,38	83,17	115,98	99,37
NUP107	NM_020401.2	NM_020401.2:1002	Endogenous	mRNA	100,00	FALSE	270,39	679,24	22,43		462,63	588,10	679,24	547,39	383,37	373,98	611,03	368,32	425,92	399,61	391,08	385,87	290,31	412,12	462,61	404,20	410,76	332,56	394,08	450,09	353,37	270,39	415,76	400,30	584,78	313,37	312,50	282,80	472,71	487,32	449,41	585,05	366,49	530,75	401,42	443,16	365,51	378,09
OAS3	NM_006187.2	NM_006187.2:4980	Endogenous	mRNA	100,00	FALSE	73,28	267,03	30,68		247,24	201,72	163,28	260,73	202,73	177,64	179,80	144,91	188,94	119,64	107,67	148,35	105,57	132,08	267,03	128,56	184,22	160,10	115,99	188,47	123,96	122,62	111,86	134,18	73,28	80,65	145,71	114,52	215,41	169,61	198,81	215,05	132,69	163,47	117,62	95,58	140,58	124,99
OSM	NM_020530.4	NM_020530.4:580	Endogenous	mRNA	92,11	FALSE	20,00	121,98	59,80		39,51	51,14	60,96	38,22	32,49	45,19	33,71	24,15	38,43	31,11	26,41	27,50	30,96	24,54	20,00	43,83	121,98	26,03	49,07	90,51	32,77	27,51	30,32	67,09	40,38	27,65	24,18	64,27	20,00	99,14	43,40	41,11	20,00	33,11	23,41	42,21	28,99	121,89
PDCD1	NM_005018.1	NM_005018.1:175	Endogenous	mRNA	97,37	FALSE	20,00	233,77	55,98		39,51	103,70	20,00	137,19	102,66	62,33	68,83	52,62	233,77	37,09	63,99	79,17	24,36	45,47	103,80	67,20	62,24	62,48	83,28	116,55	39,90	58,95	83,56	124,12	53,84	39,17	64,48	40,90	209,43	76,44	63,00	123,33	88,46	75,53	71,39	80,69	46,57	84,62
PDGFRB	NM_002609.3	NM_002609.3:840	Endogenous	mRNA	73,68	FALSE	20,00	220,85	87,91		29,31	136,37	20,00	32,76	113,06	43,63	209,30	30,19	40,03	53,84	20,00	20,00	123,84	26,70	59,42	62,33	49,79	32,54	37,18	88,03	220,85	73,89	55,93	33,54	32,90	28,42	97,35	99,33	20,00	20,00	28,00	20,00	20,00	20,00	77,24	20,00	20,00	27,17
PECAM1	NM_000442.3	NM_000442.3:1365	Endogenous	mRNA	100,00	FALSE	692,49	3104,14	29,79		1772,77	1823,96	2616,81	3104,14	1535,41	1385,30	1313,37	1307,65	1213,71	1229,93	1454,61	1503,49	926,75	1706,93	1827,11	1363,56	1981,59	1399,22	1133,16	1290,75	692,49	1310,30	1098,37	1080,15	1693,02	1181,27	1431,68	1034,22	2405,44	1461,96	1617,04	1418,35	1374,33	1705,01	1437,15	1883,12	1751,12	1482,84
PIK3CD	NM_005026.3	NM_005026.3:2978	Endogenous	mRNA	100,00	FALSE	1144,60	3063,10	22,57		2339,90	2099,54	3063,10	2242,79	1380,12	1413,34	1997,44	1480,16	1887,81	1517,07	1654,72	1537,66	1186,10	1771,89	1779,72	1695,69	1894,46	1363,43	1369,61	1694,96	1383,55	1319,73	1722,34	1631,40	1799,21	1237,34	1144,60	1345,07	2136,17	1453,60	1856,45	2136,22	1390,13	1778,47	1564,71	1740,36	2199,22	1492,93
PIK3CG	NM_002649.2	NM_002649.2:2125	Endogenous	mRNA	100,00	FALSE	472,74	1132,16	21,17		618,11	1132,16	731,49	971,24	903,83	606,16	813,30	659,86	570,03	641,29	704,96	488,38	582,14	472,74	763,49	666,20	766,74	511,53	712,32	665,83	708,16	576,16	723,71	521,06	667,04	474,66	612,60	580,80	801,81	615,12	694,42	602,44	581,33	583,51	538,35	547,43	505,21	580,71
PIN1	NM_006221.2	NM_006221.2:434	Endogenous	mRNA	100,00	FALSE	159,16	389,22	23,63		321,16	389,22	341,80	333,07	276,15	233,74	303,41	252,73	283,41	208,18	230,58	187,52	171,04	192,71	251,24	187,00	238,99	165,30	175,48	220,70	230,83	169,78	222,37	191,21	166,01	188,94	183,53	189,32	239,35	267,55	240,81	240,35	271,71	226,58	159,16	176,27	247,77	262,41
PLA2G6	NM_001004426.1	NM_001004426.1:1954	Endogenous	mRNA	100,00	FALSE	64,37	186,82	34,33		160,58	177,57	185,05	155,62	122,16	121,54	186,82	169,06	83,26	76,57	72,12	90,01	89,33	142,18	91,77	131,49	166,79	70,94	95,17	119,03	78,37	73,10	90,30	93,93	82,26	71,43	72,54	80,63	107,71	101,53	113,40	177,10	145,33	72,42	64,37	81,93	113,34	162,26
PLAUR	NM_001005376.1	NM_001005376.1:440	Endogenous	mRNA	60,53	FALSE	20,00	81,90	46,26		20,00	29,83	20,00	81,90	27,94	35,84	20,00	25,88	48,04	31,11	20,32	31,67	20,00	21,65	20,00	24,35	20,00	20,00	20,00	38,44	28,50	22,79	24,93	27,95	20,00	20,00	25,42	23,37	65,82	26,28	20,00	20,00	20,00	33,11	20,00	32,27	20,00	29,50
PNMA1	NM_006029.4	NM_006029.4:1565	Endogenous	mRNA	100,00	FALSE	127,73	362,01	22,37		240,87	231,55	252,54	269,60	213,13	194,78	259,86	230,30	277,01	179,46	239,73	221,69	163,42	215,08	217,39	196,74	273,84	132,76	224,55	331,06	227,98	154,06	188,68	254,94	210,88	156,68	127,73	167,11	362,01	188,72	217,01	303,59	236,95	200,71	191,93	197,37	227,57	222,81
POLR2A	NM_000937.2	NM_000937.2:3775	Housekeeping	mRNA	100,00	FALSE	505,33	1040,63	19,03		720,07	940,39	1040,63	898,21	762,83	693,43	1011,36	744,39	915,88	728,63	817,71	815,92	627,81	640,91	734,91	727,56	871,30	553,18	614,17	741,47	624,09	565,15	645,54	628,41	701,44	625,20	505,33	529,38	999,27	634,23	770,02	774,80	546,57	746,98	639,58	677,77	661,61	574,50
POU2F2	NM_002698.2	NM_002698.2:908	Endogenous	mRNA	100,00	FALSE	129,51	395,18	29,00		173,33	184,67	259,07	395,18	133,85	174,53	292,17	188,04	285,01	160,32	207,22	250,86	134,50	181,16	193,32	185,05	343,54	129,51	156,14	236,82	169,56	172,14	163,07	173,32	222,84	163,60	146,95	174,12	317,14	197,08	203,01	260,90	218,00	228,65	165,01	198,61	234,60	156,05
PPIA	NM_021130.2	NM_021130.2:925	Housekeeping	mRNA	100,00	FALSE	347,42	771,05	22,16		771,05	752,88	720,60	739,18	484,08	369,31	630,70	394,19	581,23	465,41	611,51	410,04	359,84	461,20	467,87	499,65	607,42	386,58	429,77	602,60	464,51	347,42	483,82	599,34	671,52	480,04	361,48	474,46	712,06	489,71	562,81	491,76	609,76	609,38	477,49	546,19	659,85	566,74
PRF1	NM_005041.3	NM_005041.3:2120	Endogenous	mRNA	100,00	FALSE	3031,93	19875,48	48,77		3031,93	12659,75	4833,04	8363,02	14626,39	13556,88	16374,26	7117,02	11227,59	13074,57	7416,28	3962,91	9136,54	4651,66	8658,64	6060,06	6143,92	4717,65	6137,21	8648,41	19875,48	7244,78	15069,84	7309,43	4826,30	5468,58	12423,79	9538,21	9597,82	4385,88	4429,71	4047,92	6299,82	7128,35	7027,17	4967,85	3960,88	7897,88
PRKCD	NM_006254.3	NM_006254.3:2165	Endogenous	mRNA	100,00	FALSE	93,70	335,09	26,63		121,07	208,82	180,69	262,09	209,23	157,38	199,46	206,15	222,57	157,93	163,54	153,35	151,75	129,19	145,18	134,41	179,24	100,87	206,71	210,79	173,83	146,20	157,01	159,90	139,09	93,70	158,11	171,79	335,09	175,58	145,60	169,19	161,13	156,22	119,37	129,10	130,92	218,16
PRPF38A	NM_032864.3	NM_032864.3:335	Housekeeping	mRNA	100,00	FALSE	547,50	1301,87	21,55		1027,21	1136,42	1301,87	1073,62	797,27	671,61	988,89	746,98	741,35	685,55	888,82	679,24	549,15	671,23	883,84	698,34	841,43	616,96	801,54	834,46	692,49	624,89	719,67	711,15	931,76	633,65	547,50	654,42	1127,92	910,14	908,62	1092,62	717,18	845,26	773,58	810,60	955,08	756,95
PSEN1	NM_000021.2	NM_000021.2:900	Endogenous	mRNA	100,00	FALSE	224,53	553,49	20,49		393,81	362,23	452,83	480,50	346,98	299,19	356,79	299,31	353,86	317,05	350,45	285,86	225,34	262,72	303,89	286,35	368,44	224,53	301,88	391,81	302,07	277,47	340,29	313,09	388,86	273,43	287,08	253,59	553,49	308,16	305,21	398,47	278,03	367,28	274,44	284,27	313,67	312,10
PSEN2	NM_000447.2	NM_000447.2:915	Endogenous	mRNA	63,16	FALSE	20,00	60,74	37,83		44,61	36,93	20,00	60,74	46,13	20,00	29,50	26,74	59,24	25,13	38,60	21,67	20,81	20,21	30,84	20,00	20,00	20,00	40,15	32,24	20,00	20,00	31,00	23,48	20,00	26,88	20,00	28,05	20,00	32,25	42,00	20,00	20,00	26,90	20,00	33,52	20,00	33,38
PSMB10	NM_002801.2	NM_002801.2:221	Endogenous	mRNA	100,00	FALSE	858,42	1491,17	16,16		1275,73	1402,06	1375,89	1248,34	1181,29	1106,37	1487,55	953,13	1248,93	1197,63	1192,54	858,42	921,17	951,26	1303,57	1024,62	1491,17	909,82	1040,96	1241,15	1322,28	991,18	1218,31	991,81	895,86	965,45	920,76	992,15	1418,13	1139,47	1201,23	1190,66	1061,55	1004,59	894,71	945,90	1061,39	934,73
PSMB7	NM_002799.2	NM_002799.2:420	Endogenous	mRNA	100,00	FALSE	749,62	1702,45	19,12		1484,74	1494,40	1702,45	1479,04	1149,45	936,52	1313,37	935,02	1279,36	977,48	1110,26	957,60	749,62	950,54	1238,13	1001,24	878,77	858,41	921,99	1262,23	1091,45	925,15	1105,10	1105,86	1199,47	978,51	853,18	996,83	1397,19	1305,49	1304,83	1290,27	909,90	1188,75	980,73	1129,62	1291,59	1152,11
PSMB8	NM_004159.4	NM_004159.4:1215	Endogenous	mRNA	100,00	FALSE	1735,75	2967,91	16,51		2569,30	2848,16	2945,54	2831,13	2551,66	2259,48	2637,97	1788,10	2214,45	1934,63	1921,87	1795,19	1735,75	1919,13	2638,74	1760,94	2414,75	1836,56	1964,44	2293,84	2057,51	1771,70	2174,49	1974,68	2132,72	1870,22	2041,80	2008,84	2967,91	2755,51	2279,26	2642,21	1857,72	2164,37	2059,17	2043,25	2423,27	2211,06
PSMB9	NM_002800.4	NM_002800.4:455	Endogenous	mRNA	100,00	FALSE	1787,53	3479,51	16,69		2304,21	3275,74	2105,20	2372,47	2696,56	2716,05	3116,97	2400,52	3067,89	2584,29	2258,10	2397,75	2317,38	1849,12	2846,35	2193,39	3039,60	2040,26	2288,63	2627,38	2408,03	2262,18	2309,26	2000,39	2220,96	2088,35	2133,57	2420,20	3479,51	2423,46	2228,86	2868,33	2126,27	2323,70	1856,71	1787,53	2145,63	2006,88
PSMD7	NM_002811.3	NM_002811.3:580	Endogenous	mRNA	100,00	FALSE	628,82	1301,87	19,30		1131,72	1288,42	1301,87	1218,99	992,85	723,03	1047,89	776,31	981,53	867,41	939,61	793,42	652,68	732,57	929,73	758,72	883,75	695,05	724,21	939,86	802,20	628,82	868,58	852,04	861,47	778,81	660,97	774,79	1163,83	1064,22	957,62	1056,25	846,72	865,96	716,82	826,73	941,90	835,36
PTGDR2	NM_004778.1	NM_004778.1:1835	Endogenous	mRNA	100,00	FALSE	28,58	637,23	89,35		29,31	86,65	134,98	194,52	54,58	462,80	262,67	101,78	562,02	145,96	134,08	358,37	129,93	64,24	28,58	76,94	231,52	74,84	190,35	545,56	41,32	202,01	73,45	67,09	152,55	169,74	68,20	68,95	113,69	279,49	47,60	637,23	142,17	106,56	160,92	50,90	41,30	361,78
PTPRC	NM_080921.3	NM_080921.3:258	Endogenous	mRNA	100,00	FALSE	902,91	6372,62	44,33		1821,20	2380,81	990,56	3891,77	4313,19	1855,89	4426,12	3206,15	3290,46	2618,98	1937,11	3803,73	3600,92	902,91	4133,37	2857,64	1705,26	2630,53	2835,88	4273,99	1564,50	1485,59	2829,47	3072,71	2102,81	2006,17	1530,26	1311,18	6372,62	3138,92	1339,83	3309,49	3563,79	3017,91	1593,97	1920,36	1041,18	2863,98
PVR	NM_006505.3	NM_006505.3:604	Endogenous	mRNA	78,95	FALSE	20,00	82,14	44,07		25,49	45,46	47,90	47,09	20,00	34,28	20,00	23,29	20,00	27,52	20,00	30,00	20,00	25,98	28,58	28,25	64,73	24,73	50,56	50,84	29,92	28,30	30,32	42,49	40,38	20,00	23,56	26,88	20,00	20,00	29,40	39,53	82,14	46,56	22,24	58,34	23,72	20,19
PYCARD	NM_013258.3	NM_013258.3:714	Endogenous	mRNA	100,00	FALSE	63,66	160,52	22,83		79,02	160,52	89,26	148,79	122,81	123,10	127,83	88,84	144,11	112,46	93,45	86,68	78,67	83,72	109,82	107,14	99,58	83,95	96,66	96,71	116,84	91,96	107,82	95,04	71,79	76,81	101,07	80,63	137,62	105,11	86,80	88,55	97,94	85,87	74,90	74,48	82,59	63,66
REL	NM_002908.2	NM_002908.2:225	Endogenous	mRNA	100,00	FALSE	124,95	341,05	24,71		150,39	311,10	161,10	192,47	170,24	225,95	327,29	220,82	204,95	205,79	188,94	141,68	188,29	157,34	220,40	197,72	341,05	124,95	202,24	238,06	205,18	154,85	165,77	177,79	239,30	144,40	156,87	183,47	266,27	145,72	214,21	211,88	192,72	172,78	166,77	188,68	166,94	209,62
RELA	NM_021975.2	NM_021975.2:360	Endogenous	mRNA	100,00	FALSE	207,15	398,70	18,51		356,85	375,02	346,15	342,63	310,59	255,55	318,86	225,13	398,70	332,61	292,55	245,03	217,22	223,74	260,26	249,34	328,61	213,46	297,42	297,58	250,78	250,74	276,28	242,64	308,09	252,69	227,56	208,01	341,07	230,52	345,81	328,89	224,32	264,86	207,15	263,16	286,43	241,45
RELB	NM_006509.2	NM_006509.2:250	Endogenous	mRNA	97,37	FALSE	20,00	181,73	37,45		72,64	59,66	47,90	83,95	53,93	74,80	81,47	66,42	121,69	64,61	73,14	83,34	43,65	55,57	68,45	75,97	181,73	47,51	63,94	80,59	56,99	61,31	46,50	65,97	43,37	53,00	60,76	60,77	104,71	65,69	88,20	93,29	20,00	56,90	69,63	72,00	65,90	57,45
REPS1	NM_001128617.2	NM_001128617.2:1288	Endogenous	mRNA	100,00	FALSE	835,23	2325,09	23,59		2162,75	1598,09	2325,09	1635,34	1070,18	835,23	1434,17	1191,20	1745,30	1330,43	1681,13	1207,63	862,80	1400,19	1183,22	1299,28	1299,48	1094,65	1214,95	1733,40	1390,67	1039,12	1357,12	1261,29	1474,66	1264,22	913,94	1127,71	1684,41	1169,33	1717,84	1676,09	1071,03	1656,39	1414,33	1436,23	1835,47	1676,15
RIPK2	NM_003821.5	NM_003821.5:1695	Endogenous	mRNA	100,00	FALSE	95,42	437,59	31,00		251,07	190,35	437,59	259,36	184,54	118,43	205,08	139,74	192,14	166,30	150,34	129,18	95,42	186,21	171,50	135,38	288,77	162,70	199,27	172,35	182,38	144,63	180,59	168,84	260,23	226,58	153,77	176,46	197,46	192,30	182,00	232,44	145,33	250,37	150,39	175,03	251,29	173,13
RORA	NM_134261.2	NM_134261.2:1715	Endogenous	mRNA	100,00	FALSE	456,86	1411,69	26,44		651,25	1177,62	661,82	913,90	1007,15	920,93	1411,69	1023,00	931,90	811,18	706,99	562,56	771,44	618,54	650,66	717,82	1135,18	456,86	661,75	742,71	796,50	521,13	908,34	712,27	689,47	471,59	546,88	607,68	945,42	569,73	963,22	825,40	685,59	750,08	729,69	692,67	592,20	799,65
RORC	NM_001001523.1	NM_001001523.1:1350	Endogenous	mRNA	92,11	FALSE	20,00	278,61	70,94		71,37	72,45	84,90	75,76	172,19	52,98	20,00	63,83	278,61	168,70	85,33	20,00	26,90	45,47	82,74	50,65	117,00	44,91	44,61	89,27	52,72	25,94	43,13	230,34	50,85	53,00	20,00	51,42	188,49	26,28	152,60	109,10	63,19	99,32	61,44	67,03	159,03	140,52
RPS6	NM_001010.2	NM_001010.2:171	Endogenous	mRNA	100,00	FALSE	27881,98	111303,69	30,71		99152,59	72684,18	111303,69	74598,27	41286,58	27881,98	48722,44	43258,48	59465,22	45163,99	61993,66	48521,72	31664,75	54458,73	45547,58	47542,54	78832,84	47099,06	45872,22	59704,39	46956,52	45995,77	48611,10	51972,21	72725,01	50086,63	35174,39	43458,33	66882,59	52390,52	67914,35	77856,00	41760,79	56280,89	56205,05	62593,41	82466,00	60013,92
RUNX1	NM_001754.4	NM_001754.4:635	Endogenous	mRNA	100,00	FALSE	175,72	470,47	19,43		270,18	350,87	361,39	266,19	249,51	274,25	387,69	313,11	331,45	308,68	326,07	245,86	294,37	263,44	273,80	339,92	400,80	175,72	345,00	311,22	319,17	231,09	285,04	272,83	341,00	251,92	212,67	266,44	409,88	305,77	319,21	265,64	328,58	290,72	232,89	273,10	246,90	470,47
RUNX3	NM_004350.1	NM_004350.1:2085	Endogenous	mRNA	100,00	FALSE	1114,82	3234,96	26,27		1270,63	2338,19	1480,39	1546,61	2464,59	2108,33	3234,96	2092,58	2123,19	2569,93	1645,58	1117,62	2029,10	1314,30	1912,86	1422,00	1976,61	1114,82	1626,87	1677,60	2318,26	1424,28	1828,81	1410,00	1411,85	1636,73	1790,06	1870,95	2363,55	1230,25	1860,65	1636,56	1513,35	1446,36	1163,88	1410,16	1436,57	2041,82
S100A12	NM_005621.1	NM_005621.1:260	Endogenous	mRNA	60,53	FALSE	20,00	1214,69	184,29		20,00	346,61	191,58	32,76	33,79	20,00	20,00	79,36	38,43	20,00	215,35	20,00	20,00	20,00	65,44	38,96	20,00	20,00	66,92	131,43	20,00	46,38	162,40	25,72	20,00	20,00	32,24	210,35	1214,69	20,00	159,60	20,00	151,65	340,38	20,00	322,75	29,87	34,16
S100A8	NM_002964.3	NM_002964.3:115	Endogenous	mRNA	97,37	FALSE	20,00	10100,45	166,92		28,04	1387,86	1062,40	1847,60	783,63	321,00	106,76	1619,03	342,66	236,89	1819,28	66,67	43,65	718,86	422,74	468,48	311,18	145,78	2040,29	420,33	310,62	367,86	2012,77	2313,48	417,27	184,33	538,82	920,87	10100,45	130,19	533,41	37,95	1753,46	1039,77	20,00	1169,34	1021,85	649,03
S100B	NM_006272.1	NM_006272.1:85	Endogenous	mRNA	94,74	FALSE	20,00	1316,51	103,45		1316,51	845,21	574,74	90,09	48,08	350,61	157,32	49,17	20,00	77,77	517,04	106,68	83,74	264,16	115,09	75,00	20,00	246,00	175,48	257,90	39,90	181,57	62,67	62,62	234,81	501,54	55,18	77,13	427,83	175,58	166,60	732,10	420,20	663,17	54,42	383,57	392,75	145,18
SAP130	NM_024545.3	NM_024545.3:3090	Housekeeping	mRNA	100,00	FALSE	213,16	414,79	16,61		337,73	414,79	367,92	373,34	302,14	302,30	353,98	257,91	310,63	308,68	334,19	252,53	213,16	273,54	315,17	258,10	278,82	229,73	252,81	323,62	283,55	242,10	309,29	251,59	281,17	242,71	235,62	233,72	388,94	326,07	305,21	346,29	255,91	336,24	244,60	258,20	340,03	298,90
SBNO2	NM_014963.2	NM_014963.2:2002	Endogenous	mRNA	100,00	FALSE	80,69	206,55	22,40		151,66	194,61	161,10	195,89	176,09	177,64	193,84	162,16	206,55	116,05	115,80	157,52	124,34	127,03	156,46	163,63	119,49	100,22	127,89	151,27	136,79	124,19	123,31	120,76	110,67	99,08	104,79	118,03	179,51	103,91	148,40	172,35	116,90	136,57	120,54	80,69	143,22	112,57
SDHA	NM_004168.1	NM_004168.1:230	Housekeeping	mRNA	100,00	FALSE	224,39	677,06	28,69		488,12	585,26	677,06	582,20	420,40	224,39	474,78	313,11	371,48	327,82	326,07	312,53	284,22	332,73	357,30	328,23	370,93	271,38	312,29	369,49	287,82	232,66	263,47	314,20	360,44	261,91	226,32	243,07	418,86	327,27	326,21	422,19	398,08	314,52	273,27	327,71	342,67	281,82
SELL	NR_029467.1	NR_029467.1:1585	Endogenous	mRNA	100,00	FALSE	1322,96	10034,01	44,81		7153,52	4424,95	10034,01	5007,03	1740,09	1322,96	2453,96	2146,92	2036,72	2243,30	3379,53	4039,59	1649,98	3584,20	3655,72	3744,93	4570,60	3674,42	3145,19	3900,77	1853,75	2774,66	2674,49	3030,22	4968,38	3947,82	1601,57	2899,33	4628,38	3674,01	4559,92	5619,65	2726,55	4285,29	3595,80	4575,58	5709,37	3809,58
SELPLG	NM_001206609.1	NM_001206609.1:326	Endogenous	mRNA	100,00	FALSE	1447,00	2757,26	15,97		1961,39	2460,36	2470,95	2386,80	2029,24	2131,70	2132,29	1729,44	2757,26	2257,66	2096,59	1923,53	1701,75	1654,25	1739,10	1738,54	2018,93	1578,84	1683,38	2508,35	2124,48	1653,79	2513,44	1960,14	2170,11	1741,19	1799,36	1692,15	2734,54	1903,89	2067,85	2223,19	1447,00	2055,74	2103,06	1700,64	2192,19	2149,73
SF3A3	NM_006802.2	NM_006802.2:2060	Housekeeping	mRNA	100,00	FALSE	476,19	1110,29	20,27		902,31	937,55	1110,29	894,11	764,78	528,25	802,07	621,05	768,57	569,50	732,38	652,57	495,86	610,60	711,59	640,87	781,68	535,61	594,84	719,15	634,07	534,50	618,59	688,79	779,21	657,46	476,19	500,17	849,68	650,95	799,42	866,51	511,82	630,07	603,88	683,98	752,99	670,00
SH2D1A	NM_001114937.2	NM_001114937.2:495	Endogenous	mRNA	100,00	FALSE	580,95	1823,91	25,45		1124,07	1348,08	1112,47	1380,75	1823,91	1097,02	1240,33	1007,48	1317,78	1002,61	1163,08	926,76	788,19	827,12	1540,52	1115,20	1267,12	911,77	1356,22	1251,07	795,08	740,43	913,06	902,36	958,68	735,03	967,27	768,95	1732,28	1049,89	949,22	1083,13	818,28	1013,90	811,61	580,95	965,62	1057,40
SH2D1B	NM_053282.4	NM_053282.4:545	Endogenous	mRNA	100,00	FALSE	35,69	422,34	65,02		65,00	107,96	256,89	242,98	116,96	412,94	224,75	92,29	377,88	422,34	175,73	150,02	38,57	40,42	185,04	76,94	141,90	43,60	111,53	131,43	316,32	110,04	195,41	68,21	97,21	79,88	147,57	182,30	248,32	95,55	123,20	113,85	88,46	396,25	35,69	129,10	140,58	224,37
SIGIRR	NM_021805.2	NM_021805.2:469	Endogenous	mRNA	100,00	FALSE	692,24	1671,56	20,91		1130,44	1248,64	1286,63	1274,28	1156,60	1255,96	1671,56	1313,69	1348,21	1135,41	1077,75	880,93	839,96	915,18	1016,98	958,39	921,09	754,93	856,56	1070,05	1222,54	801,74	1159,69	835,27	792,67	766,52	868,06	823,87	1289,48	797,87	995,43	1087,88	969,93	908,37	692,24	810,60	1042,06	978,99
SLAMF1	NM_003037.2	NM_003037.2:580	Endogenous	mRNA	100,00	FALSE	45,93	254,31	43,84		81,57	93,75	97,97	115,35	106,56	102,85	165,75	134,56	236,98	87,34	92,44	120,01	61,41	56,30	75,22	117,85	206,62	102,83	96,66	178,55	76,94	57,38	68,06	190,09	83,75	95,24	84,95	73,62	254,31	121,83	119,00	205,56	94,78	147,95	121,71	45,93	79,96	114,12
SLAMF6	NM_001184714.1	NM_001184714.1:1032	Endogenous	mRNA	100,00	FALSE	259,99	765,55	22,73		259,99	443,20	306,96	361,06	474,98	627,98	765,55	587,41	595,64	538,39	487,58	413,38	474,54	378,92	604,77	529,84	599,95	423,67	538,33	533,16	615,54	359,21	575,46	451,74	400,82	403,23	551,84	411,35	741,98	481,35	477,41	480,69	436,00	405,56	411,37	342,61	427,02	511,62
SLAMF7	NM_021181.3	NM_021181.3:215	Endogenous	mRNA	100,00	FALSE	198,61	826,51	38,20		281,65	750,04	248,18	475,72	826,51	662,26	817,52	605,52	504,38	620,95	497,74	304,20	519,20	332,00	572,43	417,83	363,46	293,51	547,25	362,06	577,07	334,85	572,09	338,80	219,85	301,85	502,23	417,19	595,38	376,24	389,21	240,35	382,29	293,82	248,69	198,61	231,96	392,84
SLC11A1	NM_000578.2	NM_000578.2:1965	Endogenous	mRNA	57,89	FALSE	20,00	176,09	82,66		20,00	20,00	20,00	176,09	28,59	43,63	56,19	20,00	46,43	29,91	31,49	48,34	20,00	20,00	24,82	20,45	94,60	20,00	20,00	69,44	20,00	31,44	22,91	31,31	20,00	20,00	39,06	37,40	107,71	20,00	20,00	20,00	69,51	38,28	20,00	54,62	20,00	20,19
SMAD2	NM_005901.5	NM_005901.5:1678	Endogenous	mRNA	100,00	FALSE	519,20	1702,45	30,48		1185,24	1245,80	1702,45	1294,76	900,59	623,30	929,89	659,00	690,12	740,59	774,03	682,57	519,20	677,72	798,09	715,87	652,23	552,53	608,22	791,07	661,14	540,78	666,43	668,66	864,46	698,17	523,32	601,84	1056,12	762,04	859,62	948,73	597,12	714,90	732,03	754,74	807,47	736,76
SMAD3	NM_005902.3	NM_005902.3:4220	Endogenous	mRNA	100,00	FALSE	204,35	714,13	31,41		302,05	559,69	230,77	569,23	647,82	465,92	518,32	558,08	714,13	521,64	404,28	311,70	420,23	257,66	382,12	407,12	395,82	204,35	328,65	539,36	306,35	265,68	421,83	400,30	333,52	216,59	330,48	292,15	703,08	401,32	455,01	441,16	391,76	441,77	363,97	263,16	321,58	401,38
SOCS1	NM_003745.1	NM_003745.1:1025	Endogenous	mRNA	100,00	FALSE	129,42	446,41	35,75		229,40	237,23	328,73	229,33	163,74	233,74	365,21	238,93	390,69	264,41	163,54	205,02	129,42	170,33	145,18	172,39	413,25	177,02	159,12	221,94	135,36	157,20	160,37	206,86	216,86	189,71	156,25	191,65	370,99	209,02	301,01	270,39	148,49	233,82	207,15	173,79	202,09	446,41
SPN	NM_003123.3	NM_003123.3:2345	Endogenous	mRNA	100,00	FALSE	503,41	1434,17	24,01		503,41	951,75	589,98	946,67	952,57	1103,25	1434,17	894,48	1263,34	1000,21	862,41	828,42	959,23	638,02	999,68	844,43	1252,18	659,91	853,59	1024,17	1080,05	750,65	1221,68	807,31	782,20	704,31	918,28	788,81	1214,69	705,90	855,42	931,34	748,78	800,78	667,67	623,15	709,94	620,31
ST6GAL1	NM_003032.2	NM_003032.2:1300	Endogenous	mRNA	100,00	FALSE	1647,08	3245,98	15,66		2074,81	2477,40	3245,98	2167,03	2038,34	1647,08	2188,48	1818,29	2270,50	2132,04	2458,21	1937,70	1691,60	2102,45	2127,24	2161,25	2036,36	1879,51	2058,13	2327,32	1865,15	1962,70	1999,29	2104,38	2928,38	2024,60	1731,16	1722,53	2674,71	1918,23	2308,66	2702,30	2044,12	2250,24	2031,08	2356,07	2287,96	1808,13
STAT1	NM_007315.2	NM_007315.2:205	Endogenous	mRNA	100,00	FALSE	1044,46	3325,30	29,81		3285,54	2730,26	2447,00	1947,25	2116,96	1217,00	2040,99	1716,50	2070,35	1417,77	1762,40	1751,02	1440,88	1664,35	2525,91	1603,16	2242,98	1666,05	1513,86	1187,84	1114,25	1901,39	1044,46	1241,16	1459,70	1349,48	1155,14	1727,21	2318,68	1236,22	2216,26	3325,30	1879,84	1818,82	1966,13	1899,25	1722,12	1527,87
STAT2	NM_005419.2	NM_005419.2:1965	Endogenous	mRNA	100,00	FALSE	360,13	936,13	28,07		722,62	813,96	936,13	873,64	621,18	523,58	754,31	633,99	533,20	360,13	462,18	510,05	413,64	522,55	632,61	449,00	572,57	396,99	389,62	504,65	403,24	363,14	392,85	441,67	490,56	463,14	376,99	384,47	747,96	457,46	607,62	820,65	537,10	497,64	389,13	559,85	571,11	489,10
STAT3	NM_139276.2	NM_139276.2:4535	Endogenous	mRNA	100,00	FALSE	1149,31	2178,06	16,10		1528,07	2166,31	1830,90	1881,05	1726,45	1472,56	2101,39	1572,46	1606,00	1584,07	1729,89	1406,81	1522,08	1342,45	1628,53	1526,22	1774,96	1149,31	1316,07	1677,60	1434,84	1186,90	1675,85	1510,64	1591,32	1346,41	1165,06	1402,33	2178,06	1196,80	1618,44	1794,68	1393,29	1462,92	1362,83	1456,09	1469,08	1535,63
STAT4	NM_003151.2	NM_003151.2:789	Endogenous	mRNA	100,00	FALSE	519,34	1269,82	22,68		904,86	1108,01	1034,10	959,63	1025,99	785,36	1269,82	974,70	808,60	814,77	740,51	693,41	685,67	723,19	695,04	689,57	856,36	519,34	701,91	760,07	840,67	548,64	751,34	699,97	650,59	530,73	596,48	546,91	1008,25	544,65	771,42	942,41	663,47	749,05	673,52	621,91	676,55	624,97
STAT5B	NM_012448.3	NM_012448.3:200	Endogenous	mRNA	100,00	FALSE	541,57	1115,96	17,82		805,46	866,52	905,65	870,91	716,70	723,03	962,20	781,48	898,27	754,95	748,64	727,58	617,16	720,30	813,89	767,49	1058,01	609,15	670,68	952,25	599,87	541,57	671,15	672,02	789,68	690,48	545,64	594,82	1115,96	756,06	915,62	1015,14	723,50	733,53	680,54	655,43	829,43	807,41
STAT6	NM_003153.3	NM_003153.3:2030	Endogenous	mRNA	100,00	FALSE	522,70	1301,87	23,11		1033,58	1085,28	1301,87	1242,20	826,51	788,48	1300,73	1085,97	976,73	703,50	862,41	912,60	686,69	970,75	855,26	848,33	1015,69	646,90	722,72	856,78	609,84	642,97	683,95	660,83	710,41	672,05	522,70	613,52	1035,18	701,12	883,42	1081,55	830,92	805,95	596,28	917,35	946,29	914,55
SYK	NM_003177.3	NM_003177.3:1685	Endogenous	mRNA	94,74	FALSE	20,00	242,34	60,15		20,00	49,72	95,79	235,47	57,83	129,34	64,61	123,35	153,71	47,86	93,45	78,34	20,00	41,86	155,71	44,80	121,98	40,35	90,71	112,83	68,39	40,09	119,94	68,21	62,82	43,01	94,25	95,83	242,34	108,69	53,20	47,44	94,78	134,50	21,07	75,72	57,99	52,02
TAB1	NM_153497.2	NM_153497.2:614	Endogenous	mRNA	100,00	FALSE	138,89	409,28	27,77		364,49	348,03	409,28	361,74	211,83	168,29	280,93	199,25	192,14	214,16	210,27	221,69	145,15	255,50	211,37	199,66	216,58	176,37	179,94	233,10	193,78	170,57	260,78	196,80	195,92	170,51	138,89	160,10	248,32	199,47	247,81	306,76	173,77	263,82	189,59	229,65	286,43	208,84
TANK	NM_004180.2	NM_004180.2:110	Endogenous	mRNA	100,00	FALSE	461,60	1225,92	26,73		781,24	1225,92	853,40	1158,93	1051,33	668,49	980,46	785,80	835,82	658,04	641,98	546,72	541,03	485,74	653,67	709,05	746,83	485,50	591,86	783,63	602,72	466,90	637,46	617,23	649,09	461,60	549,98	508,35	984,32	665,29	747,62	803,26	590,81	615,58	605,64	551,16	572,87	605,56
TAP1	NM_000593.5	NM_000593.5:2075	Endogenous	mRNA	100,00	FALSE	285,72	598,37	16,81		354,30	491,50	389,69	376,07	464,59	384,89	571,70	373,49	424,32	393,63	399,21	401,71	419,22	350,05	469,38	361,34	458,06	346,23	322,70	412,89	371,89	341,92	386,79	325,39	317,07	285,72	364,58	352,92	598,37	424,02	410,21	458,55	296,98	372,45	359,87	348,82	380,45	350,14
TAP2	NM_000544.3	NM_000544.3:909	Endogenous	mRNA	100,00	FALSE	356,46	1026,81	29,31		581,15	951,75	764,14	851,11	929,83	551,62	1026,81	619,32	592,44	567,11	368,73	495,05	555,74	460,47	436,28	477,25	495,40	443,19	416,38	564,16	465,93	363,14	356,46	447,27	472,61	489,25	419,77	493,15	694,11	517,18	631,42	713,13	511,82	460,39	420,14	531,29	505,21	468,92
TAPBP	NM_003190.4	NM_003190.4:1536	Endogenous	mRNA	100,00	FALSE	1802,72	3424,59	16,64		2604,99	2961,80	2775,73	2923,27	2848,60	2638,14	3424,59	2696,38	3042,27	2630,95	2597,37	2418,59	2411,27	2129,16	2395,78	2365,78	3129,22	1802,72	2056,64	2523,23	2483,54	2015,37	2510,74	2096,56	1926,33	2139,81	2183,17	2071,95	3252,13	1949,28	2493,46	2354,43	2281,08	2237,83	1900,01	1876,91	2286,21	2055,02
TARP	NM_001003799.1	NM_001003799.1:560	Endogenous	mRNA	100,00	FALSE	1448,27	7748,43	41,94		2432,93	6866,83	2353,39	3797,59	3987,01	4585,97	7507,97	2620,47	3998,19	5675,86	2855,39	2261,90	3920,66	1613,83	6222,25	2356,04	3141,66	2592,79	3491,68	3672,63	7748,43	3726,54	3259,38	3433,88	2496,16	2345,65	4190,25	3051,25	4610,43	2679,07	4173,51	2661,19	3048,81	2597,87	1448,27	2001,04	3478,51	3535,53
TBK1	NM_013254.2	NM_013254.2:1610	Endogenous	mRNA	100,00	FALSE	110,64	289,36	25,45		132,54	252,85	113,21	182,92	229,37	227,51	289,36	185,45	211,36	178,27	143,23	144,18	148,71	132,08	193,32	170,45	236,50	110,64	172,50	198,39	186,66	112,40	161,72	147,60	127,13	142,09	174,23	165,94	260,29	180,36	147,00	211,88	205,36	155,19	127,56	130,34	118,62	170,02
TBX21	NM_013351.1	NM_013351.1:890	Endogenous	mRNA	100,00	FALSE	518,64	3182,99	50,11		549,29	2863,79	738,02	1117,30	2805,07	2784,61	3182,99	1377,52	1492,31	2104,52	1445,47	790,08	2013,37	1016,22	1883,52	1274,93	1050,54	975,55	1360,69	1295,71	2992,22	1433,71	2301,18	1112,57	759,76	919,37	2112,48	1527,38	1585,68	1053,47	1100,43	518,64	1124,74	861,82	1022,86	726,18	622,95	1213,45
TCF7	NM_003202.2	NM_003202.2:2420	Endogenous	mRNA	100,00	FALSE	2109,38	7837,37	31,68		6827,25	4049,93	7837,37	5913,42	2344,38	2396,61	4080,57	3951,41	5043,77	3534,25	5352,20	5143,04	2111,32	5078,22	4311,64	4721,82	6758,81	3759,02	3453,02	4872,87	2714,37	3618,07	3373,94	4557,63	6131,96	4511,58	2109,38	3254,58	6450,41	4040,70	6221,76	6615,81	4375,75	5937,54	4656,11	5819,41	7322,54	4290,15
TFE3	NM_006521.3	NM_006521.3:2935	Endogenous	mRNA	78,95	FALSE	20,00	71,92	42,28		28,04	34,09	54,43	23,89	20,79	20,00	28,09	22,43	32,02	27,52	20,00	20,00	23,35	23,10	26,33	38,96	67,21	28,64	56,51	71,92	28,50	26,72	35,04	51,44	32,90	20,74	20,00	30,38	20,00	20,00	33,60	20,00	20,00	40,35	20,00	33,52	34,27	30,28
TFEB	NM_007162.2	NM_007162.2:2026	Endogenous	mRNA	100,00	FALSE	66,27	231,77	32,59		66,27	178,99	130,62	122,86	157,25	193,22	231,77	99,19	153,71	173,48	94,47	77,51	112,67	77,95	92,52	89,61	151,86	71,59	102,61	147,55	205,18	88,82	166,44	116,29	118,15	109,06	109,13	135,56	128,65	81,22	109,20	96,45	123,22	110,70	96,55	69,52	92,26	118,01
TFRC	NM_003234.1	NM_003234.1:1220	Endogenous	mRNA	100,00	FALSE	163,25	394,16	26,78		253,62	362,23	363,57	360,37	174,79	230,62	376,45	269,98	222,57	181,86	180,81	207,52	213,16	191,98	247,48	226,94	268,86	196,54	191,83	270,30	220,85	164,28	222,37	163,25	234,81	185,10	182,91	211,52	284,22	394,16	235,21	371,59	211,68	264,86	200,12	228,41	191,54	215,83
TGFB1	NM_000660.3	NM_000660.3:1260	Endogenous	mRNA	100,00	FALSE	1446,43	3449,87	23,14		1827,57	2723,15	1896,21	2483,04	2686,81	2532,18	3449,87	2472,11	3306,47	2674,02	2242,86	1944,37	2246,83	1519,28	2039,98	1807,69	2591,50	1485,13	1695,28	2147,53	2705,82	1895,10	2338,24	1893,05	1806,68	1754,25	2121,79	1721,37	3012,78	1446,43	2032,85	1870,58	1813,49	2059,88	1638,44	1611,26	1672,92	2042,59
TICAM1	NM_014261.1	NM_014261.1:518	Endogenous	mRNA	100,00	FALSE	80,65	194,47	22,48		151,66	160,52	171,99	189,06	136,45	135,57	137,66	95,74	176,13	135,20	127,99	111,68	91,86	90,22	132,39	142,20	112,02	89,16	135,33	163,67	151,04	106,90	117,92	108,46	145,07	80,65	101,07	112,19	194,47	102,72	134,40	113,85	88,46	121,05	106,50	101,79	130,04	128,10
TICAM2	NM_021649.4	NM_021649.4:3234	Endogenous	mRNA	86,84	FALSE	20,00	61,43	31,28		25,49	45,46	20,00	61,43	37,04	51,42	44,95	29,33	36,83	49,05	39,62	31,67	22,84	31,04	41,37	30,19	20,00	26,68	53,54	55,80	29,92	29,08	37,06	27,95	20,00	31,49	43,40	43,24	20,00	25,08	29,40	47,44	20,00	37,25	29,84	45,93	34,27	29,50
TIGIT	NM_173799.2	NM_173799.2:1968	Endogenous	mRNA	100,00	FALSE	275,71	1618,18	39,93		462,63	656,28	337,44	534,42	909,68	620,19	1618,18	734,04	1229,72	1036,11	1072,67	995,10	573,00	275,71	1177,20	719,77	993,28	564,89	963,63	817,10	467,36	552,57	399,59	508,76	397,83	609,84	545,64	529,38	1268,54	753,67	959,02	869,67	982,57	617,65	444,72	562,33	615,04	920,76
TIRAP	NM_148910.2	NM_148910.2:661	Endogenous	mRNA	100,00	FALSE	32,27	89,76	24,23		48,43	52,56	63,13	62,79	42,24	59,21	85,68	48,30	75,26	72,98	65,01	50,01	62,43	64,24	61,68	60,39	77,17	48,81	46,10	49,60	72,67	42,45	70,75	42,49	62,82	40,71	36,58	52,59	89,76	56,14	39,20	60,09	72,67	65,18	42,72	32,27	42,17	54,34
TLK2	NM_006852.2	NM_006852.2:2335	Housekeeping	mRNA	100,00	FALSE	203,37	494,34	21,57		379,79	494,34	465,89	405,42	356,08	250,88	391,90	282,92	294,62	266,80	302,71	256,69	219,76	282,93	293,36	295,11	375,90	232,99	288,50	342,22	267,88	220,09	300,53	284,01	332,02	232,72	203,37	236,06	356,03	263,97	337,41	338,38	303,30	270,03	248,69	265,65	325,09	272,50
TLR1	NM_003263.3	NM_003263.3:545	Endogenous	mRNA	100,00	FALSE	55,91	328,30	45,07		145,29	176,15	180,69	328,30	146,20	134,01	160,13	148,36	144,11	113,66	142,21	87,51	72,58	62,79	113,58	93,50	134,43	78,75	107,07	90,51	84,07	106,90	117,92	55,91	73,28	73,73	124,63	98,16	215,41	60,92	75,60	101,20	78,98	135,53	59,69	96,82	94,01	65,21
TLR3	NM_003265.2	NM_003265.2:230	Endogenous	mRNA	97,37	FALSE	20,00	100,50	33,55		57,35	73,87	20,00	56,65	73,42	85,70	75,85	75,91	60,85	100,50	69,07	34,17	60,40	44,75	51,15	66,23	72,19	48,81	62,46	88,03	85,49	63,67	88,27	74,92	32,90	41,48	79,99	63,11	86,76	34,64	56,00	37,95	97,94	38,28	35,11	63,31	26,36	49,69
TLR4	NM_138554.2	NM_138554.2:2570	Endogenous	mRNA	52,63	FALSE	20,00	105,11	60,82		20,00	20,00	20,00	105,11	20,00	35,84	20,00	25,01	33,63	20,00	30,47	47,50	27,41	20,00	24,82	20,00	84,64	20,00	20,00	35,96	20,00	31,44	26,28	20,00	35,89	20,00	46,50	29,22	74,80	40,61	20,00	20,00	20,00	37,25	20,00	40,96	20,00	66,77
TLR6	NM_006068.2	NM_006068.2:2530	Endogenous	mRNA	86,84	FALSE	20,00	84,86	44,06		34,41	20,00	47,90	52,55	42,24	76,35	74,45	37,09	84,86	20,00	28,44	30,00	53,29	20,00	57,17	22,40	54,77	24,08	43,13	38,44	37,05	26,72	43,13	24,60	29,91	27,65	24,80	47,91	20,00	29,86	30,80	44,27	20,00	65,18	22,24	28,55	35,15	33,38
TMUB2	NM_024107.2	NM_024107.2:1485	Housekeeping	mRNA	100,00	FALSE	72,10	245,75	37,35		214,11	245,75	232,94	221,82	145,55	140,24	141,87	106,10	100,88	99,30	102,59	95,84	81,71	111,15	97,79	103,24	144,39	84,60	110,04	100,43	101,17	84,89	72,10	81,63	83,75	81,41	81,23	94,66	170,53	112,27	154,00	153,38	116,90	90,01	73,14	91,86	137,07	129,65
TNF	NM_000594.2	NM_000594.2:1010	Endogenous	mRNA	100,00	FALSE	49,00	260,99	45,55		49,70	139,21	63,13	148,11	148,80	208,81	147,49	95,74	260,99	208,18	141,19	91,68	88,31	73,62	106,81	78,89	146,88	69,64	118,97	142,59	173,83	82,53	167,11	174,43	112,17	61,44	131,45	57,26	200,45	59,72	49,00	104,36	88,46	109,67	115,86	54,62	55,35	57,45
TNFAIP3	NM_006290.2	NM_006290.2:260	Endogenous	mRNA	100,00	FALSE	330,13	1839,60	55,84		1354,75	1467,41	1839,60	532,37	789,47	405,15	1067,55	689,19	714,13	839,89	523,13	346,70	862,29	360,87	330,97	623,34	1249,69	387,88	330,13	443,89	434,58	345,06	455,52	472,98	421,76	841,79	572,30	875,29	804,81	753,67	1654,84	624,58	556,05	491,43	388,55	558,60	961,23	1754,57
TNFRSF10B	NM_003842.3	NM_003842.3:565	Endogenous	mRNA	81,58	FALSE	20,00	105,11	59,36		86,66	83,81	91,44	105,11	48,73	20,00	29,50	30,19	35,23	34,70	36,57	35,84	22,33	34,64	29,34	32,14	57,26	20,17	40,15	26,04	20,00	22,01	28,30	32,43	20,00	29,95	20,46	20,00	20,00	28,67	32,20	39,53	20,00	28,97	20,00	28,55	27,24	24,07
TNFRSF13C	NM_052945.3	NM_052945.3:789	Endogenous	mRNA	92,11	FALSE	20,00	156,75	48,51		54,80	109,38	156,75	124,22	83,17	20,00	63,21	85,39	120,09	51,45	71,11	99,18	37,05	51,97	56,42	74,02	136,92	36,44	59,48	102,91	20,00	54,24	36,39	58,14	101,70	76,81	20,00	42,07	155,58	69,28	145,60	128,08	69,51	70,35	59,69	57,10	126,52	104,81
TNFRSF14	NM_003820.2	NM_003820.2:916	Endogenous	mRNA	100,00	FALSE	505,67	1251,80	25,95		1111,32	1159,15	1251,80	980,11	809,62	627,98	910,23	565,84	770,18	599,41	678,55	575,06	506,51	591,83	604,77	538,61	784,17	505,67	565,09	724,11	709,58	626,46	621,28	572,50	619,18	579,12	551,84	523,54	673,16	560,18	590,82	820,65	612,92	678,69	668,25	619,43	772,32	634,28
TNFRSF17	NM_001192.2	NM_001192.2:635	Endogenous	mRNA	76,32	FALSE	20,00	667,68	159,02		20,00	20,00	50,07	40,95	20,00	35,84	29,50	39,68	62,45	20,00	20,00	20,00	20,00	35,37	163,23	86,68	139,41	199,14	41,64	55,80	37,05	98,25	280,99	32,43	46,36	24,58	36,58	52,59	20,00	667,68	44,80	71,15	20,00	47,59	24,58	28,55	24,60	36,49
TNFRSF18	NM_004195.2	NM_004195.2:445	Endogenous	mRNA	52,63	FALSE	20,00	72,05	45,85		28,04	29,83	20,00	23,89	20,00	57,66	50,57	34,50	72,05	31,11	21,33	25,84	20,00	20,00	20,31	20,00	52,28	20,00	20,00	53,32	34,20	20,00	25,61	27,95	20,00	20,00	20,00	20,00	20,00	20,00	20,00	42,69	20,00	24,83	20,00	20,00	24,60	30,28
TNFRSF1A	NM_001065.2	NM_001065.2:515	Endogenous	mRNA	100,00	FALSE	400,93	858,66	17,46		535,27	835,27	616,10	694,13	684,21	701,22	795,04	588,27	848,63	660,43	744,57	572,56	590,76	555,02	644,64	572,70	654,72	471,83	566,58	675,75	803,63	543,14	819,39	610,52	726,86	400,93	607,02	508,35	858,66	500,46	613,22	553,43	524,46	608,34	583,99	561,09	613,29	559,75
TNFRSF1B	NM_001066.2	NM_001066.2:835	Endogenous	mRNA	100,00	FALSE	231,95	1390,62	36,68		231,95	642,08	300,43	947,35	762,83	871,07	1390,62	711,62	1149,66	983,46	664,33	714,24	879,55	325,51	771,76	453,87	821,51	460,77	606,73	860,50	913,34	454,32	906,32	594,86	462,14	427,04	961,69	688,31	1017,23	542,26	558,61	562,91	758,25	496,61	608,56	569,78	290,83	665,34
TNFSF10	NM_003810.2	NM_003810.2:115	Endogenous	mRNA	100,00	FALSE	232,25	823,81	34,54		249,79	426,16	426,70	711,88	346,33	593,70	578,72	391,60	726,94	333,80	341,31	652,57	422,77	290,14	369,33	336,99	477,97	288,30	413,41	590,20	232,25	378,86	311,99	323,15	414,28	278,81	337,92	343,57	610,34	482,54	345,81	823,81	309,62	452,12	306,62	284,27	290,83	519,38
TNFSF12	NM_003809.2	NM_003809.2:339	Endogenous	mRNA	100,00	FALSE	319,54	733,35	20,10		532,72	636,40	537,73	541,24	588,69	631,10	712,17	498,56	733,35	513,27	479,45	415,88	393,84	411,40	418,23	435,37	637,29	319,54	441,67	591,44	595,59	421,31	585,57	469,63	415,78	415,52	497,89	396,16	673,16	426,41	481,61	464,88	407,56	447,98	404,34	379,85	477,98	468,14
TNFSF13	NM_003808.3	NM_003808.3:810	Endogenous	mRNA	71,05	FALSE	20,00	87,13	54,42		20,00	32,67	45,72	63,48	20,00	20,00	30,90	21,56	20,00	20,00	27,43	32,50	20,00	34,64	26,33	37,98	87,13	22,13	58,00	80,59	31,35	29,08	25,61	44,73	29,91	20,00	25,42	32,72	65,82	20,00	20,00	20,00	75,83	24,83	20,00	39,72	20,21	24,07
TNFSF13B	NM_006573.4	NM_006573.4:1430	Endogenous	mRNA	100,00	FALSE	23,85	172,21	53,99		70,10	53,98	126,27	166,54	50,03	67,01	75,85	51,75	73,66	64,61	164,56	75,84	23,85	44,03	72,96	31,17	99,58	44,91	59,48	79,35	32,77	29,87	48,52	61,50	53,84	48,39	56,42	64,27	170,53	41,80	106,40	71,15	75,83	64,14	40,38	104,27	172,21	47,36
TNFSF14	NM_003807.3	NM_003807.3:612	Endogenous	mRNA	100,00	FALSE	79,02	411,51	35,52		79,02	259,96	91,44	158,35	235,87	282,05	223,34	205,29	411,51	277,57	210,27	175,85	198,95	130,64	221,15	222,07	251,43	111,94	200,76	275,26	259,33	180,79	309,29	237,05	212,38	96,01	288,32	175,29	224,39	140,94	147,00	188,16	110,58	199,68	154,48	105,51	120,37	165,36
TNFSF4	NM_003326.2	NM_003326.2:545	Endogenous	mRNA	100,00	FALSE	23,56	98,73	31,80		70,10	69,61	82,73	53,92	52,63	62,33	74,45	37,09	32,02	40,68	54,85	33,34	30,96	51,97	51,90	64,28	97,09	35,14	81,79	71,92	47,02	51,88	56,60	76,04	61,32	40,71	23,56	39,73	98,73	48,97	42,00	85,39	63,19	54,83	55,59	65,79	56,23	48,13
TNFSF8	NM_001244.3	NM_001244.3:518	Endogenous	mRNA	100,00	FALSE	189,82	1068,93	37,26		734,09	561,11	1068,93	651,13	324,89	246,21	651,77	498,56	600,45	421,14	365,68	479,22	189,82	532,65	321,94	423,68	674,64	457,51	386,64	576,56	257,90	302,62	330,18	491,99	664,05	573,74	239,96	416,03	679,15	333,24	744,82	828,56	429,68	555,58	440,62	541,22	849,64	572,95
TOLLIP	NM_019009.2	NM_019009.2:1320	Endogenous	mRNA	100,00	FALSE	152,26	337,44	22,29		253,62	325,30	337,44	326,25	241,72	225,95	248,63	188,90	273,80	180,66	210,27	182,52	152,26	198,48	194,82	211,35	201,64	171,16	179,94	261,62	219,43	194,93	233,15	188,97	234,81	157,45	189,73	176,46	326,11	176,77	193,21	211,88	176,93	262,79	165,01	201,10	236,35	194,87
TP53	NM_000546.2	NM_000546.2:1330	Endogenous	mRNA	100,00	FALSE	357,81	918,71	18,62		714,97	757,14	918,71	836,78	557,51	656,03	740,26	527,89	895,07	672,39	775,05	600,90	357,81	674,83	862,03	755,80	856,36	579,86	670,68	793,55	682,51	572,23	665,76	594,86	849,50	543,79	557,42	579,63	882,59	891,03	740,62	860,18	524,46	749,05	669,42	688,94	837,34	656,02
TRAF2	NM_021138.3	NM_021138.3:1325	Endogenous	mRNA	100,00	FALSE	128,27	291,26	21,38		217,93	257,12	269,95	258,00	199,48	210,37	255,65	182,86	264,20	154,34	190,97	184,19	148,20	202,09	188,80	180,18	291,26	151,64	191,83	252,94	182,38	162,71	188,68	174,43	219,85	128,27	153,15	137,90	266,27	204,24	187,60	241,93	145,33	214,16	177,89	166,34	184,51	149,06
TRAF3	NM_145725.1	NM_145725.1:1795	Endogenous	mRNA	100,00	FALSE	143,63	382,96	23,81		272,73	257,12	304,79	320,11	205,98	158,94	285,15	174,24	212,96	201,00	240,74	255,86	143,63	190,54	244,47	254,21	343,54	193,29	188,86	244,26	169,56	161,92	212,93	256,06	287,16	179,73	152,53	199,83	382,96	236,49	218,41	341,54	227,48	257,61	209,49	232,13	251,29	224,37
TRAF6	NM_145803.1	NM_145803.1:1839	Endogenous	mRNA	100,00	FALSE	104,78	298,31	28,78		198,81	298,31	256,89	229,33	213,13	165,18	214,91	132,83	171,33	195,02	148,31	123,35	143,63	112,59	142,92	141,23	117,00	104,78	130,86	145,07	172,41	105,33	154,31	111,82	151,06	106,76	115,95	111,02	194,47	131,39	140,00	164,45	164,29	129,32	128,73	115,44	127,40	138,97
TRIM39	NM_021253.3	NM_021253.3:3140	Housekeeping	mRNA	100,00	FALSE	58,42	171,77	25,63		93,04	109,38	87,08	98,28	76,67	79,47	103,95	103,51	121,69	99,30	95,48	69,17	61,92	98,88	93,27	106,16	171,77	67,03	107,07	146,31	58,42	79,39	105,79	100,63	106,19	76,81	73,17	75,96	170,53	95,55	107,80	137,57	97,94	98,29	83,09	89,38	103,68	94,72
TUBB	NM_178014.2	NM_178014.2:320	Housekeeping	mRNA	100,00	FALSE	728,30	1760,56	20,34		1087,11	1413,43	1332,35	1279,74	1081,22	1115,72	1279,66	799,60	1237,72	1038,50	1275,83	958,43	728,30	951,98	1552,55	1015,85	1087,88	930,64	954,71	1305,63	1209,71	816,68	1097,02	1058,90	1259,29	825,66	947,42	884,64	1310,43	1760,56	985,63	1165,36	789,85	1175,30	997,70	847,84	1120,26	880,39
TXK	NM_003328.1	NM_003328.1:800	Endogenous	mRNA	100,00	FALSE	102,01	936,13	44,52		577,33	460,25	936,13	493,47	149,45	230,62	389,09	222,54	313,83	262,02	283,41	354,20	102,01	508,83	321,19	419,78	567,59	387,88	255,78	338,50	205,18	239,74	303,90	361,17	550,38	271,12	120,91	232,55	409,88	293,83	445,21	529,71	265,39	510,05	372,16	378,61	733,66	389,73
TXNIP	NM_006472.1	NM_006472.1:255	Endogenous	mRNA	100,00	FALSE	13275,95	38346,50	29,03		33655,80	25872,09	38346,50	27585,73	20714,76	16121,78	31099,43	23661,87	25684,79	23881,92	21715,55	20747,16	15630,38	19594,00	14434,08	19113,25	31780,08	16666,34	16873,99	24467,24	15602,30	13275,95	17875,73	21870,15	23329,85	27733,06	13928,01	20166,73	33215,41	14768,91	36995,96	26368,38	20615,01	21097,44	15813,91	24149,06	30316,40	29527,17
TYK2	NM_003331.3	NM_003331.3:485	Endogenous	mRNA	100,00	FALSE	223,63	522,75	24,08		389,98	522,75	487,66	490,06	379,47	341,26	500,06	363,14	318,64	309,88	285,44	265,03	265,95	310,35	352,78	264,92	343,54	236,24	276,60	328,58	316,32	247,60	294,47	223,63	264,72	266,52	244,30	232,55	353,04	257,99	301,01	385,82	300,14	315,55	226,46	336,40	319,82	253,87
UBC	NM_021009.3	NM_021009.3:1875	Endogenous	mRNA	100,00	FALSE	13012,75	24907,07	14,90		19418,87	18820,58	18687,77	18052,18	16050,69	17958,97	20142,99	16351,64	22475,99	19084,24	17884,00	15216,58	15779,08	13342,95	17626,44	15787,13	19733,72	13082,38	16411,51	19904,36	18908,00	13903,19	18532,73	18251,77	15027,78	15104,64	16346,80	15897,79	24907,07	17470,67	20783,54	16933,26	16207,66	15706,17	13012,75	14989,20	17896,91	21430,55
USP39	NM_001256725.1	NM_001256725.1:806	Housekeeping	mRNA	100,00	FALSE	227,48	457,75	17,72		389,98	386,38	409,28	357,64	283,95	277,37	320,27	262,22	309,03	309,88	294,58	261,69	239,05	256,22	298,63	305,83	365,95	257,07	242,40	404,21	356,22	257,82	318,73	281,78	333,52	243,47	267,24	267,61	457,75	369,07	324,81	349,45	227,48	339,35	277,37	309,09	377,81	287,25
XCL2	NM_003175.3	NM_003175.3:377	Endogenous	mRNA	100,00	FALSE	168,97	1516,19	44,34		437,14	669,07	326,56	683,21	1143,60	1516,19	552,04	611,56	855,04	983,46	912,18	432,55	480,12	636,58	848,49	650,61	530,25	391,13	988,91	722,87	511,53	785,24	627,35	429,37	524,96	168,97	805,44	324,87	1151,86	564,96	847,02	381,07	575,01	558,68	234,65	186,20	476,22	804,31
YTHDF2	NM_001172828.1	NM_001172828.1:275	Endogenous	mRNA	100,00	FALSE	545,50	966,36	14,83		663,99	863,68	931,78	783,54	647,17	598,37	788,02	682,29	699,72	740,59	876,63	668,40	591,27	644,52	743,18	702,23	692,06	565,55	713,80	853,06	760,88	545,50	674,52	711,15	812,11	669,75	549,36	580,80	966,36	671,26	854,02	880,74	650,83	696,28	642,50	808,11	825,92	687,08
ZAP70	NM_001079.3	NM_001079.3:1175	Endogenous	mRNA	100,00	FALSE	744,81	2380,81	34,54		1839,04	2380,81	1963,70	1885,82	1612,74	1192,07	2038,18	1255,89	1084,01	1072,00	994,46	969,27	941,47	1250,07	1049,33	1040,20	1279,57	786,82	884,82	967,13	1206,86	768,73	1152,27	803,96	744,81	800,32	835,20	774,79	1142,88	938,81	1072,43	1399,38	1007,84	921,82	747,83	932,25	1097,41	914,55
ZC3H14	NM_001160103.1	NM_001160103.1:2690	Housekeeping	mRNA	100,00	FALSE	130,21	339,62	26,92		280,38	321,04	339,62	316,01	233,27	154,27	228,96	187,18	206,55	156,73	184,87	145,02	153,27	177,55	182,79	197,72	243,96	141,22	145,73	215,75	149,61	137,55	177,89	181,14	213,87	178,19	130,21	168,28	296,19	217,38	215,61	295,69	164,29	184,16	169,11	234,61	231,96	201,85
ZKSCAN5	NM_014569.3	NM_014569.3:3688	Housekeeping	mRNA	81,58	FALSE	20,00	82,15	40,18		31,86	44,04	45,72	36,17	31,84	20,00	39,33	22,43	35,23	35,89	28,44	21,67	23,85	34,64	34,60	20,00	82,15	25,38	20,00	39,68	29,92	25,94	27,63	30,19	20,00	20,74	27,28	20,00	65,82	20,00	36,40	37,95	20,00	31,04	25,16	26,07	23,72	33,38
ZNF143	NM_003442.5	NM_003442.5:925	Housekeeping	mRNA	100,00	FALSE	173,61	415,82	23,18		319,89	380,70	415,82	331,71	299,55	186,99	337,12	208,74	224,17	229,71	258,01	188,35	183,73	197,76	236,19	209,40	291,26	205,65	233,47	238,06	176,68	193,36	211,59	216,92	230,32	227,35	173,61	196,33	308,16	211,41	277,21	264,06	246,43	252,44	203,64	284,27	245,14	224,37
ZNF346	NM_012279.2	NM_012279.2:2260	Housekeeping	mRNA	100,00	FALSE	41,54	165,46	29,41		146,56	149,16	165,46	148,11	89,67	81,03	151,70	115,58	76,86	90,93	84,31	66,67	63,44	91,66	86,50	93,50	121,98	65,08	101,12	130,19	99,74	58,95	93,66	89,45	89,74	79,11	41,54	75,96	143,61	95,55	134,40	137,57	120,06	106,56	73,73	116,69	114,22	86,95
