# Supplementary material for: IL2RA Methylation and Gene Expression in Relation to the Multiple Sclerosis-Associated Gene Variant rs2104286 and Soluble IL-2Rα in CD8+ T Cells
Source: Front Immunol. 2021 Jul 27;12:676141. doi: 10.3389/fimmu.2021.676141 (PMC8353370; doi:10.3389/fimmu.2021.676141)
Supplement: Supplementary file 5 [file Table_1.xlsx]

## Sheet: Supplementary table 1
	Supplementary table 1. Cohorts, amplicon, direction of the primer as well as the sequence and labelling of each primer
	Cohorts	Amplicon		Direction	Sequence (5'-->3')	Label
	Cohort 1	5'UTR or promoter methylation	Region 1	Forward	GATTTTTTTTGGTTTTGTGGTTGGGAAGAG
			Region 1	Reverse	CAACCCACACCTCCAACAATTAAAC	BIOTIN
			Region 1 sequencing primer	Forward	GAATTTATTTTTTTGATTTTTGGG
			Region 2	Forward	GTGAGTAAGTATTTTTTGGTAGTGG
			Region 2	Reverse	ACTTTCAAAAACCCAAAACACTATAAT	BIOTIN
			Region 2 sequencing primer	Forward	AGTTTTTTTTTTAGGGTTGT
	Cohort 1+2	Allel specific methylation	IL2RA rs2104286	Forward	TGGAATGTTATTGATGGAAATTTATTAGT
			IL2RA rs2104286	Reverse	CTAACAACCAACATAACCCACTACTTC	BIOTIN
			IL2RA rs2104286 sequencing primer	Forward	TTGATAGTTTTATGTTTAGTAGAT
	Region 1 is located in the 5'UTR and includes the following 4 CpG-sites: CpG10:6062174, CpG10:6062219, CpG10:6062239, CpG10:6062244. Region 2 is located in the promotor region and upstream to region 1 and includes the CpG-site CpG10:6062767.
