# Supplementary material for: IL2RA Methylation and Gene Expression in Relation to the Multiple Sclerosis-Associated Gene Variant rs2104286 and Soluble IL-2Rα in CD8+ T Cells
Source: Front Immunol. 2021 Jul 27;12:676141. doi: 10.3389/fimmu.2021.676141 (PMC8353370; doi:10.3389/fimmu.2021.676141)
Supplement: Supplementary file 6 [file Table_2.xlsx]

## Sheet: Supplementary table 2
	Supplementary table 2. CpG-sites that passed quality control and were methylated at levels above background
	CpG location	CpG ID
	Amplicon name	CpG(/Chr):genomic location from GRCh38/hg38	Previously described in:
	5'UTR region	CpG10:6062174	Field et al., Genes Immun, 2017
	5'UTR region	CpG10:6062219
	5'UTR region	CpG10:6062239
	5'UTR region	CpG10:6062244
	Promoter region	CpG10:6062767	Belot et al., PLoS One, 2013
	rs2104286 intron 1	CpG10:6057082
